# Supplementary material for: Quantitative functional profiling of ERCC2 mutations deciphers cisplatin sensitivity in bladder cancer
Source: J Clin Invest. 2025 Aug 15;135(16):e186688. doi: 10.1172/JCI186688 (PMC12352908; doi:10.1172/JCI186688)
Supplement: Supporting data values [file jci-135-186688-s236.xlsx]

## Sheet: Figure1A
ERCC2	TP53	KDM6A	KMT2D	ARID1A	PIK3CA	FGFR3	RB1	EP300	CREBBP	ERBB2	ATM	STAG2	ERBB3	KMT2A	TSC1	FAT1	CDKN1A	KMT2C	FBXW7	Cohort	Cohort2	Sequencing	TMB
missense	NA	NA	NA	NA	NA	NA	NA	missense	NA	NA	missense	NA	NA	NA	NA	NA	NA	NA	missense	TCGA	TCGA	WES	3
NA	NA	NA	nonsense	multiple hit	missense	NA	nonsense	nonsense	NA	NA	NA	NA	NA	NA	NA	NA	NA	NA	NA	TCGA	TCGA	WES	20
NA	NA	NA	NA	missense	NA	NA	NA	NA	NA	NA	NA	NA	NA	missense	nonsense	NA	NA	NA	NA	TCGA	TCGA	WES	5
missense	nonsense	nonsense	NA	NA	NA	NA	NA	missense	NA	missense	NA	NA	NA	multiple hit	NA	NA	NA	NA	NA	TCGA	TCGA	WES	6
NA	NA	NA	NA	NA	NA	NA	NA	NA	NA	NA	NA	NA	NA	NA	NA	NA	NA	multiple hit	NA	TCGA	TCGA	WES	8
NA	NA	NA	NA	multiple hit	NA	NA	NA	NA	NA	missense	NA	NA	NA	NA	NA	NA	NA	NA	missense	TCGA	TCGA	WES	15
NA	NA	NA	frameshift	NA	NA	NA	NA	NA	NA	NA	NA	NA	NA	NA	NA	NA	NA	nonsense	NA	TCGA	TCGA	WES	5
NA	multiple hit	NA	nonsense	NA	NA	NA	nonsense	nonsense	NA	NA	NA	NA	NA	NA	NA	NA	NA	NA	NA	TCGA	TCGA	WES	5
NA	NA	nonsense	NA	NA	NA	missense	NA	NA	NA	NA	NA	NA	NA	NA	NA	NA	NA	NA	NA	TCGA	TCGA	WES	7
NA	NA	nonsense	NA	NA	missense	NA	NA	NA	NA	NA	splicing	nonsense	NA	NA	NA	NA	NA	missense	NA	TCGA	TCGA	WES	3
NA	nonsense	NA	NA	NA	NA	NA	NA	NA	missense	NA	NA	NA	NA	NA	NA	missense	NA	NA	NA	TCGA	TCGA	WES	4
NA	NA	missense	frameshift	frameshift	NA	NA	NA	NA	NA	NA	NA	NA	NA	NA	NA	NA	NA	NA	NA	TCGA	TCGA	WES	3
missense	frameshift	nonsense	nonsense	NA	NA	NA	NA	NA	NA	NA	nonsense	NA	NA	NA	NA	NA	NA	NA	NA	TCGA	TCGA	WES	20
NA	nonsense	NA	nonsense	NA	NA	NA	NA	NA	NA	NA	NA	NA	NA	missense	NA	NA	NA	NA	NA	TCGA	TCGA	WES	5
NA	missense	NA	NA	frameshift	missense	NA	NA	NA	NA	NA	NA	NA	missense	NA	NA	NA	NA	NA	NA	TCGA	TCGA	WES	7
missense	NA	NA	NA	NA	NA	NA	NA	NA	NA	NA	NA	NA	NA	NA	NA	NA	NA	missense	NA	TCGA	TCGA	WES	10
NA	NA	NA	NA	NA	NA	NA	NA	NA	NA	NA	NA	NA	NA	NA	NA	NA	NA	NA	NA	TCGA	TCGA	WES	1
NA	multiple hit	splicing	NA	NA	missense	NA	NA	NA	NA	NA	NA	frameshift	missense	NA	frameshift	missense	NA	NA	NA	TCGA	TCGA	WES	3
NA	NA	NA	nonsense	missense	NA	NA	NA	NA	NA	missense	missense	NA	NA	NA	NA	NA	NA	NA	NA	TCGA	TCGA	WES	13
NA	frameshift	nonsense	NA	NA	NA	frameshift	NA	NA	NA	NA	NA	nonsense	NA	NA	NA	NA	NA	multiple hit	missense	TCGA	TCGA	WES	7
NA	NA	frameshift	NA	NA	NA	NA	NA	NA	NA	NA	multiple hit	NA	NA	missense	NA	NA	NA	missense	nonsense	TCGA	TCGA	WES	9
missense	NA	NA	NA	NA	NA	NA	NA	NA	NA	NA	missense	NA	NA	NA	NA	NA	NA	NA	NA	TCGA	TCGA	WES	3
missense	missense	NA	NA	NA	NA	NA	frameshift	NA	NA	missense	NA	frameshift	NA	NA	NA	NA	NA	NA	NA	TCGA	TCGA	WES	12
NA	NA	NA	missense	nonsense	NA	NA	NA	NA	NA	NA	NA	NA	NA	NA	NA	NA	NA	NA	NA	TCGA	TCGA	WES	3
NA	missense	NA	NA	NA	NA	missense	NA	multiple hit	NA	NA	NA	NA	NA	NA	NA	NA	NA	NA	NA	TCGA	TCGA	WES	6
missense	NA	frameshift	NA	frameshift	NA	NA	NA	NA	NA	NA	missense	NA	NA	NA	NA	NA	NA	NA	NA	TCGA	TCGA	WES	9
missense	NA	NA	NA	NA	NA	NA	NA	NA	NA	NA	NA	NA	NA	NA	NA	NA	NA	NA	NA	TCGA	TCGA	WES	5
NA	NA	splicing	NA	NA	NA	NA	nonsense	missense	NA	NA	NA	NA	NA	NA	NA	NA	NA	NA	NA	TCGA	TCGA	WES	3
NA	NA	NA	frameshift	NA	NA	missense	NA	NA	NA	NA	NA	NA	NA	NA	NA	NA	NA	frameshift	NA	TCGA	TCGA	WES	2
NA	missense	NA	NA	NA	NA	NA	nonsense	NA	NA	NA	NA	NA	NA	NA	NA	NA	NA	NA	NA	TCGA	TCGA	WES	3
NA	NA	NA	multiple hit	multiple hit	missense	NA	NA	missense	multiple hit	NA	multiple hit	nonsense	NA	NA	NA	NA	NA	multiple hit	NA	TCGA	TCGA	WES	85
NA	missense	NA	NA	NA	missense	NA	NA	missense	NA	NA	NA	NA	NA	NA	NA	nonsense	NA	NA	NA	TCGA	TCGA	WES	6
NA	NA	splicing	NA	NA	missense	missense	NA	NA	NA	NA	NA	multiple hit	NA	NA	NA	NA	NA	NA	NA	TCGA	TCGA	WES	5
NA	missense	NA	nonsense	NA	missense	NA	nonsense	NA	NA	NA	NA	NA	NA	missense	NA	NA	NA	NA	NA	TCGA	TCGA	WES	17
missense	multiple hit	frameshift	NA	NA	missense	NA	NA	NA	NA	NA	NA	NA	NA	missense	NA	NA	missense	NA	missense	TCGA	TCGA	WES	29
NA	missense	NA	NA	missense	NA	NA	splicing	NA	splicing	NA	NA	NA	multiple hit	NA	NA	missense	NA	NA	NA	TCGA	TCGA	WES	10
NA	NA	NA	NA	NA	NA	NA	NA	missense	NA	NA	NA	NA	NA	NA	NA	NA	frameshift	NA	NA	TCGA	TCGA	WES	17
NA	missense	NA	NA	NA	NA	NA	NA	NA	NA	NA	NA	NA	NA	NA	NA	NA	NA	NA	NA	TCGA	TCGA	WES	4
NA	NA	NA	missense	NA	NA	NA	NA	NA	frameshift	NA	NA	NA	NA	NA	NA	NA	NA	NA	missense	TCGA	TCGA	WES	2
NA	missense	NA	NA	NA	NA	NA	frameshift	NA	NA	NA	NA	NA	NA	NA	NA	missense	NA	NA	NA	TCGA	TCGA	WES	4
NA	NA	NA	NA	nonsense	NA	NA	NA	NA	NA	NA	NA	NA	NA	NA	NA	NA	NA	NA	NA	TCGA	TCGA	WES	1
NA	NA	NA	NA	NA	NA	missense	NA	NA	NA	NA	NA	NA	NA	NA	NA	NA	NA	NA	NA	TCGA	TCGA	WES	1
NA	missense	NA	NA	missense	NA	missense	NA	nonsense	NA	NA	NA	NA	missense	NA	NA	NA	NA	NA	NA	TCGA	TCGA	WES	5
NA	NA	NA	NA	NA	NA	NA	NA	NA	NA	NA	NA	NA	NA	NA	NA	NA	NA	NA	NA	TCGA	TCGA	WES	4
NA	NA	NA	missense	NA	NA	NA	NA	NA	NA	NA	NA	NA	NA	NA	NA	NA	missense	NA	NA	TCGA	TCGA	WES	13
NA	NA	nonsense	NA	NA	NA	NA	NA	NA	NA	NA	NA	NA	NA	NA	splicing	NA	NA	NA	NA	TCGA	TCGA	WES	3
NA	NA	NA	NA	NA	multiple hit	missense	NA	multiple hit	NA	NA	NA	NA	NA	NA	frameshift	NA	NA	NA	NA	TCGA	TCGA	WES	6
NA	splicing	nonsense	multiple hit	nonsense	NA	NA	nonsense	missense	nonsense	NA	NA	NA	NA	NA	NA	NA	NA	NA	NA	TCGA	TCGA	WES	5
missense	NA	NA	multiple hit	multiple hit	missense	NA	NA	nonsense	splicing	NA	NA	NA	multiple hit	NA	missense	multiple hit	NA	multiple hit	missense	TCGA	TCGA	WES	33
NA	missense	nonsense	NA	NA	missense	NA	NA	NA	NA	NA	NA	NA	missense	NA	NA	NA	NA	NA	NA	TCGA	TCGA	WES	2
NA	nonsense	NA	NA	NA	NA	NA	NA	missense	NA	NA	NA	NA	NA	NA	NA	NA	NA	NA	NA	TCGA	TCGA	WES	9
NA	missense	NA	multiple hit	NA	NA	NA	NA	NA	NA	NA	NA	NA	NA	NA	NA	NA	NA	NA	NA	TCGA	TCGA	WES	11
NA	NA	NA	NA	NA	NA	NA	NA	NA	NA	NA	NA	NA	NA	nonsense	NA	missense	NA	missense	NA	TCGA	TCGA	WES	9
NA	NA	NA	NA	NA	NA	missense	NA	NA	NA	NA	NA	NA	NA	NA	NA	NA	NA	nonsense	NA	TCGA	TCGA	WES	9
NA	missense	NA	NA	NA	NA	NA	splicing	NA	NA	NA	NA	NA	NA	NA	NA	NA	frameshift	NA	NA	TCGA	TCGA	WES	2
missense	multiple hit	nonsense	NA	nonsense	NA	NA	NA	NA	missense	NA	NA	NA	NA	nonsense	NA	NA	NA	NA	NA	TCGA	TCGA	WES	8
NA	missense	NA	nonsense	NA	NA	NA	NA	NA	NA	NA	NA	NA	NA	NA	NA	missense	NA	NA	NA	TCGA	TCGA	WES	4
missense	NA	NA	missense	nonsense	NA	NA	nonsense	NA	NA	missense	missense	multiple hit	missense	multiple hit	NA	NA	NA	multiple hit	NA	TCGA	TCGA	WES	33
NA	NA	frameshift	NA	nonsense	missense	NA	multiple hit	nonsense	NA	missense	NA	NA	NA	NA	NA	NA	NA	NA	missense	TCGA	TCGA	WES	9
NA	nonsense	NA	multiple hit	NA	NA	NA	NA	NA	NA	missense	NA	NA	missense	NA	NA	multiple hit	NA	NA	NA	TCGA	TCGA	WES	19
NA	NA	NA	NA	NA	NA	NA	NA	NA	NA	missense	NA	NA	NA	NA	NA	NA	NA	missense	NA	TCGA	TCGA	WES	8
NA	frameshift	NA	NA	NA	missense	missense	NA	NA	multiple hit	NA	NA	NA	NA	NA	nonsense	missense	frameshift	NA	NA	TCGA	TCGA	WES	7
NA	missense	NA	NA	NA	NA	NA	NA	NA	NA	NA	NA	NA	NA	NA	NA	NA	NA	NA	NA	TCGA	TCGA	WES	17
missense	missense	NA	missense	nonsense	NA	NA	frameshift	NA	missense	NA	NA	NA	NA	NA	NA	NA	NA	missense	NA	TCGA	TCGA	WES	10
NA	missense	NA	missense	NA	missense	NA	NA	NA	NA	NA	NA	NA	NA	missense	NA	NA	NA	missense	NA	TCGA	TCGA	WES	16
NA	missense	NA	NA	multiple hit	NA	NA	nonsense	NA	NA	NA	NA	NA	NA	missense	NA	NA	NA	NA	NA	TCGA	TCGA	WES	4
NA	NA	frameshift	NA	NA	NA	NA	NA	NA	NA	NA	splicing	NA	NA	NA	NA	NA	NA	missense	NA	TCGA	TCGA	WES	5
NA	NA	NA	NA	nonsense	NA	NA	NA	NA	NA	NA	NA	NA	NA	NA	NA	NA	NA	NA	NA	TCGA	TCGA	WES	4
NA	NA	NA	NA	multiple hit	missense	NA	NA	NA	NA	missense	NA	NA	NA	multiple hit	NA	NA	NA	NA	NA	TCGA	TCGA	WES	21
NA	multiple hit	NA	NA	missense	missense	NA	nonsense	NA	NA	NA	missense	NA	NA	NA	NA	NA	NA	NA	NA	TCGA	TCGA	WES	13
NA	NA	NA	nonsense	NA	NA	NA	NA	NA	NA	NA	missense	NA	NA	NA	NA	NA	NA	nonsense	NA	TCGA	TCGA	WES	3
NA	NA	NA	NA	NA	NA	NA	NA	NA	NA	NA	NA	NA	NA	NA	NA	NA	NA	NA	NA	TCGA	TCGA	WES	7
NA	frameshift	NA	NA	NA	NA	NA	NA	NA	NA	NA	missense	NA	NA	NA	NA	NA	NA	NA	NA	TCGA	TCGA	WES	7
NA	missense	NA	nonsense	NA	missense	NA	NA	multiple hit	NA	NA	missense	NA	NA	NA	missense	NA	NA	multiple hit	NA	TCGA	TCGA	WES	24
NA	missense	NA	frameshift	missense	missense	NA	frameshift	NA	NA	multiple hit	NA	NA	NA	NA	NA	NA	NA	NA	NA	TCGA	TCGA	WES	9
NA	nonsense	missense	missense	NA	missense	NA	NA	NA	NA	NA	missense	NA	NA	NA	NA	nonsense	NA	missense	NA	TCGA	TCGA	WES	16
NA	missense	missense	multiple hit	NA	NA	NA	nonsense	NA	NA	NA	NA	NA	NA	NA	NA	NA	frameshift	NA	NA	TCGA	TCGA	WES	19
NA	missense	frameshift	NA	NA	NA	NA	NA	NA	NA	NA	NA	NA	NA	NA	NA	NA	NA	NA	NA	TCGA	TCGA	WES	6
NA	NA	NA	multiple hit	nonsense	NA	NA	NA	NA	missense	missense	NA	NA	NA	NA	NA	multiple hit	NA	NA	NA	TCGA	TCGA	WES	5
NA	nonsense	NA	frameshift	NA	NA	NA	nonsense	NA	NA	multiple hit	NA	NA	NA	nonsense	NA	NA	NA	NA	NA	TCGA	TCGA	WES	8
NA	missense	frameshift	NA	NA	missense	missense	NA	NA	nonsense	NA	NA	NA	missense	NA	nonsense	multiple hit	NA	NA	NA	TCGA	TCGA	WES	17
NA	NA	NA	multiple hit	missense	missense	NA	missense	NA	NA	missense	missense	NA	missense	missense	NA	nonsense	NA	multiple hit	NA	TCGA	TCGA	WES	15
NA	missense	NA	missense	NA	missense	NA	NA	NA	NA	NA	NA	NA	NA	nonsense	NA	NA	NA	NA	NA	TCGA	TCGA	WES	4
NA	missense	NA	NA	nonsense	missense	NA	NA	NA	nonsense	NA	NA	NA	NA	NA	NA	nonsense	NA	NA	missense	TCGA	TCGA	WES	3
NA	nonsense	NA	NA	NA	NA	NA	NA	NA	NA	NA	NA	NA	NA	NA	NA	NA	NA	NA	NA	TCGA	TCGA	WES	7
missense	missense	nonsense	NA	NA	NA	NA	NA	NA	NA	NA	NA	NA	NA	NA	NA	NA	NA	NA	multiple hit	TCGA	TCGA	WES	9
missense	missense	multiple hit	NA	NA	missense	missense	NA	NA	NA	NA	NA	splicing	NA	NA	NA	NA	NA	NA	NA	TCGA	TCGA	WES	5
NA	nonsense	NA	NA	NA	NA	NA	NA	NA	NA	NA	NA	NA	NA	NA	nonsense	NA	NA	NA	NA	TCGA	TCGA	WES	4
NA	NA	NA	NA	NA	NA	NA	multiple hit	NA	NA	missense	NA	NA	NA	NA	NA	NA	NA	NA	NA	TCGA	TCGA	WES	3
NA	missense	nonsense	NA	NA	NA	NA	NA	NA	NA	NA	NA	NA	NA	NA	NA	NA	NA	NA	NA	TCGA	TCGA	WES	4
missense	NA	nonsense	NA	NA	NA	NA	NA	NA	NA	NA	NA	NA	NA	NA	NA	NA	NA	NA	missense	TCGA	TCGA	WES	4
NA	NA	NA	missense	NA	NA	nonsense	multiple hit	nonsense	splicing	NA	NA	NA	missense	NA	NA	NA	NA	NA	NA	TCGA	TCGA	WES	5
NA	nonsense	NA	NA	NA	NA	NA	splicing	NA	NA	NA	NA	NA	NA	NA	missense	NA	NA	NA	NA	TCGA	TCGA	WES	1
NA	multiple hit	missense	NA	NA	NA	NA	NA	NA	NA	NA	NA	NA	NA	missense	NA	NA	NA	NA	NA	TCGA	TCGA	WES	6
NA	NA	NA	NA	NA	NA	NA	NA	NA	NA	NA	NA	nonsense	NA	NA	NA	NA	NA	NA	NA	TCGA	TCGA	WES	4
NA	missense	NA	NA	NA	NA	NA	NA	NA	NA	NA	NA	NA	NA	NA	NA	NA	NA	missense	NA	TCGA	TCGA	WES	7
NA	missense	NA	NA	NA	missense	NA	NA	NA	NA	NA	NA	NA	missense	frameshift	NA	NA	NA	NA	NA	TCGA	TCGA	WES	6
missense	NA	NA	NA	NA	NA	NA	NA	missense	NA	NA	NA	NA	NA	NA	NA	NA	NA	NA	NA	TCGA	TCGA	WES	5
missense	missense	NA	missense	missense	NA	NA	NA	missense	NA	missense	missense	NA	NA	missense	NA	missense	NA	NA	NA	TCGA	TCGA	WES	19
NA	NA	NA	nonsense	nonsense	missense	missense	NA	nonsense	NA	NA	NA	frameshift	NA	NA	NA	NA	NA	NA	NA	TCGA	TCGA	WES	14
NA	NA	NA	NA	frameshift	missense	NA	NA	NA	NA	NA	NA	NA	NA	NA	NA	NA	NA	NA	NA	TCGA	TCGA	WES	2
NA	NA	NA	nonsense	multiple hit	NA	NA	NA	NA	NA	NA	NA	NA	NA	NA	NA	NA	NA	NA	NA	TCGA	TCGA	WES	8
missense	missense	nonsense	missense	frameshift	missense	NA	NA	NA	NA	NA	nonsense	missense	NA	NA	NA	NA	NA	NA	NA	TCGA	TCGA	WES	10
missense	missense	NA	NA	NA	NA	NA	nonsense	NA	missense	NA	NA	multiple hit	NA	NA	NA	NA	NA	NA	NA	TCGA	TCGA	WES	9
NA	missense	NA	NA	multiple hit	NA	NA	nonsense	NA	NA	NA	NA	NA	missense	NA	NA	NA	frameshift	NA	nonsense	TCGA	TCGA	WES	8
missense	NA	NA	NA	NA	NA	NA	NA	frameshift	missense	NA	NA	NA	NA	NA	NA	NA	NA	NA	NA	TCGA	TCGA	WES	3
NA	NA	nonsense	NA	NA	NA	NA	NA	nonsense	NA	missense	NA	NA	NA	multiple hit	NA	NA	NA	NA	NA	TCGA	TCGA	WES	19
NA	missense	frameshift	NA	NA	NA	NA	nonsense	NA	NA	NA	nonsense	NA	NA	NA	NA	NA	NA	missense	NA	TCGA	TCGA	WES	8
NA	missense	NA	missense	NA	missense	NA	nonsense	NA	NA	NA	NA	NA	NA	missense	NA	NA	frameshift	missense	NA	TCGA	TCGA	WES	7
NA	nonsense	NA	NA	NA	NA	NA	NA	NA	NA	NA	NA	NA	NA	NA	NA	NA	NA	NA	nonsense	TCGA	TCGA	WES	10
NA	NA	nonsense	NA	NA	NA	NA	NA	NA	NA	NA	NA	NA	NA	NA	NA	NA	NA	NA	NA	TCGA	TCGA	WES	5
NA	NA	missense	NA	NA	missense	NA	NA	NA	NA	NA	NA	NA	missense	splicing	NA	NA	NA	nonsense	NA	TCGA	TCGA	WES	5
NA	multiple hit	NA	NA	NA	NA	NA	splicing	NA	NA	NA	NA	NA	NA	NA	NA	NA	NA	NA	NA	TCGA	TCGA	WES	2
missense	multiple hit	NA	NA	NA	NA	NA	NA	NA	nonsense	missense	NA	NA	NA	NA	nonsense	NA	NA	NA	NA	TCGA	TCGA	WES	13
NA	missense	NA	NA	nonsense	multiple hit	NA	missense	NA	NA	NA	NA	NA	NA	nonsense	NA	NA	NA	NA	NA	TCGA	TCGA	WES	4
NA	NA	NA	NA	NA	NA	NA	NA	NA	NA	NA	NA	NA	missense	NA	NA	NA	NA	NA	NA	TCGA	TCGA	WES	9
NA	NA	NA	NA	missense	NA	NA	nonsense	NA	NA	NA	NA	NA	NA	NA	NA	NA	NA	NA	NA	TCGA	TCGA	WES	10
NA	NA	NA	NA	frameshift	NA	NA	NA	NA	NA	NA	NA	NA	NA	NA	NA	missense	NA	missense	missense	TCGA	TCGA	WES	2
NA	multiple hit	NA	NA	NA	NA	NA	splicing	NA	NA	missense	NA	NA	missense	NA	NA	NA	NA	frameshift	NA	TCGA	TCGA	WES	8
NA	missense	nonsense	NA	NA	NA	NA	NA	nonsense	NA	NA	NA	NA	NA	frameshift	NA	missense	NA	NA	NA	TCGA	TCGA	WES	12
NA	missense	frameshift	NA	NA	missense	NA	NA	NA	NA	NA	NA	NA	NA	nonsense	NA	NA	NA	NA	NA	TCGA	TCGA	WES	12
NA	missense	NA	NA	NA	NA	NA	splicing	missense	NA	NA	missense	nonsense	NA	NA	NA	NA	NA	NA	NA	TCGA	TCGA	WES	7
NA	NA	NA	multiple hit	frameshift	NA	NA	NA	NA	NA	NA	NA	NA	NA	NA	NA	NA	NA	frameshift	NA	TCGA	TCGA	WES	2
NA	frameshift	frameshift	NA	NA	missense	NA	NA	NA	NA	NA	NA	NA	NA	NA	NA	NA	NA	NA	NA	TCGA	TCGA	WES	6
NA	multiple hit	NA	NA	NA	NA	NA	NA	missense	NA	NA	missense	NA	NA	NA	NA	NA	NA	NA	NA	TCGA	TCGA	WES	12
missense	NA	NA	NA	NA	NA	NA	NA	NA	NA	NA	NA	missense	NA	NA	NA	NA	NA	NA	NA	TCGA	TCGA	WES	5
missense	NA	nonsense	NA	NA	NA	frameshift	nonsense	NA	NA	NA	NA	NA	NA	NA	NA	NA	NA	NA	NA	TCGA	TCGA	WES	6
missense	NA	NA	NA	NA	NA	NA	splicing	missense	NA	missense	NA	NA	NA	NA	NA	NA	NA	missense	NA	TCGA	TCGA	WES	14
NA	splicing	missense	NA	NA	missense	missense	NA	splicing	NA	NA	NA	NA	NA	NA	NA	NA	NA	NA	NA	TCGA	TCGA	WES	8
NA	missense	NA	NA	NA	NA	NA	NA	NA	NA	NA	NA	NA	NA	NA	NA	NA	NA	NA	NA	TCGA	TCGA	WES	10
NA	NA	nonsense	NA	NA	multiple hit	missense	NA	NA	NA	NA	NA	nonsense	NA	NA	NA	NA	NA	NA	NA	TCGA	TCGA	WES	3
NA	missense	NA	NA	NA	NA	NA	NA	NA	NA	NA	NA	NA	NA	NA	NA	nonsense	NA	NA	NA	TCGA	TCGA	WES	2
missense	nonsense	missense	NA	missense	missense	NA	NA	NA	NA	NA	NA	NA	NA	NA	NA	NA	NA	NA	NA	TCGA	TCGA	WES	17
missense	NA	NA	nonsense	NA	NA	NA	NA	missense	NA	NA	multiple hit	NA	NA	NA	NA	missense	NA	missense	NA	TCGA	TCGA	WES	7
NA	missense	frameshift	NA	NA	NA	NA	NA	NA	NA	NA	NA	frameshift	NA	NA	NA	NA	NA	NA	NA	TCGA	TCGA	WES	9
NA	nonsense	NA	NA	NA	missense	NA	NA	NA	NA	NA	NA	NA	NA	missense	NA	NA	NA	NA	NA	TCGA	TCGA	WES	2
NA	NA	NA	NA	NA	NA	missense	NA	NA	NA	missense	NA	NA	NA	NA	NA	NA	NA	multiple hit	NA	TCGA	TCGA	WES	7
missense	NA	missense	missense	NA	NA	NA	NA	NA	NA	NA	NA	missense	NA	NA	NA	NA	NA	missense	NA	TCGA	TCGA	WES	16
NA	missense	NA	NA	frameshift	NA	NA	nonsense	NA	missense	NA	NA	frameshift	NA	NA	NA	NA	NA	NA	NA	TCGA	TCGA	WES	3
NA	NA	NA	NA	nonsense	NA	NA	NA	nonsense	NA	NA	NA	NA	missense	missense	NA	NA	NA	NA	NA	TCGA	TCGA	WES	8
NA	multiple hit	NA	nonsense	NA	NA	NA	NA	NA	NA	NA	NA	NA	NA	NA	NA	NA	NA	NA	NA	TCGA	TCGA	WES	12
NA	missense	frameshift	NA	splicing	NA	NA	NA	NA	NA	missense	NA	NA	NA	NA	NA	NA	NA	NA	NA	TCGA	TCGA	WES	3
NA	nonsense	NA	NA	NA	NA	NA	NA	NA	NA	multiple hit	NA	NA	NA	NA	NA	NA	NA	NA	NA	TCGA	TCGA	WES	5
NA	missense	NA	NA	nonsense	NA	NA	NA	NA	NA	NA	NA	NA	NA	NA	NA	NA	NA	NA	NA	TCGA	TCGA	WES	4
NA	NA	NA	missense	NA	NA	missense	NA	NA	NA	NA	NA	NA	NA	NA	NA	NA	NA	NA	NA	TCGA	TCGA	WES	1
NA	missense	NA	NA	NA	NA	NA	NA	NA	NA	NA	NA	NA	NA	NA	NA	NA	NA	NA	NA	TCGA	TCGA	WES	3
NA	NA	NA	multiple hit	NA	missense	NA	NA	NA	NA	NA	NA	NA	NA	NA	NA	NA	NA	NA	NA	TCGA	TCGA	WES	6
NA	missense	NA	nonsense	frameshift	NA	NA	NA	NA	NA	NA	NA	NA	NA	NA	NA	NA	NA	NA	NA	TCGA	TCGA	WES	7
NA	NA	multiple hit	missense	missense	NA	NA	NA	NA	NA	multiple hit	splicing	NA	NA	NA	NA	frameshift	NA	NA	NA	TCGA	TCGA	WES	7
NA	NA	nonsense	missense	NA	multiple hit	NA	NA	NA	NA	NA	NA	nonsense	NA	NA	NA	NA	NA	multiple hit	NA	TCGA	TCGA	WES	7
NA	frameshift	NA	multiple hit	nonsense	NA	NA	NA	NA	NA	NA	missense	NA	NA	NA	NA	NA	NA	nonsense	nonsense	TCGA	TCGA	WES	14
NA	missense	NA	nonsense	nonsense	NA	NA	frameshift	NA	NA	NA	NA	NA	NA	NA	NA	NA	NA	NA	NA	TCGA	TCGA	WES	2
NA	missense	NA	NA	NA	NA	NA	NA	NA	NA	NA	NA	NA	NA	NA	NA	NA	NA	NA	NA	TCGA	TCGA	WES	2
NA	NA	NA	missense	NA	NA	NA	NA	NA	NA	NA	NA	NA	NA	NA	NA	NA	NA	NA	NA	TCGA	TCGA	WES	9
NA	missense	NA	NA	NA	NA	NA	NA	NA	NA	NA	NA	NA	NA	NA	NA	NA	NA	NA	NA	TCGA	TCGA	WES	1
NA	NA	NA	nonsense	NA	NA	missense	NA	missense	missense	NA	NA	NA	NA	NA	nonsense	NA	frameshift	multiple hit	NA	TCGA	TCGA	WES	4
NA	missense	NA	NA	NA	missense	NA	NA	missense	NA	missense	NA	NA	NA	NA	NA	NA	NA	NA	NA	TCGA	TCGA	WES	5
NA	nonsense	NA	missense	NA	NA	NA	NA	NA	NA	NA	NA	NA	missense	NA	NA	NA	NA	nonsense	NA	TCGA	TCGA	WES	7
NA	NA	splicing	NA	NA	NA	NA	NA	missense	NA	NA	NA	nonsense	NA	NA	NA	NA	NA	NA	NA	TCGA	TCGA	WES	9
NA	splicing	NA	NA	NA	NA	NA	NA	NA	NA	NA	NA	NA	NA	NA	NA	NA	NA	NA	nonsense	TCGA	TCGA	WES	4
NA	NA	NA	NA	NA	NA	NA	NA	NA	NA	NA	NA	in-frame	NA	NA	splicing	NA	NA	NA	NA	TCGA	TCGA	WES	2
NA	NA	NA	nonsense	NA	NA	NA	NA	NA	NA	NA	NA	NA	missense	NA	NA	missense	NA	NA	missense	TCGA	TCGA	WES	11
missense	missense	nonsense	NA	NA	NA	NA	nonsense	NA	missense	NA	NA	NA	NA	nonsense	NA	NA	NA	NA	NA	TCGA	TCGA	WES	7
NA	NA	NA	NA	splicing	NA	NA	NA	NA	NA	NA	NA	NA	NA	NA	splicing	NA	NA	NA	NA	TCGA	TCGA	WES	3
NA	missense	NA	multiple hit	frameshift	missense	NA	NA	missense	NA	NA	NA	NA	NA	multiple hit	NA	NA	NA	NA	NA	TCGA	TCGA	WES	10
NA	NA	NA	NA	NA	NA	NA	splicing	NA	missense	NA	NA	NA	NA	NA	NA	NA	NA	NA	nonsense	TCGA	TCGA	WES	2
NA	NA	NA	NA	NA	NA	missense	NA	NA	NA	NA	NA	NA	NA	NA	nonsense	NA	NA	NA	NA	TCGA	TCGA	WES	1
NA	missense	nonsense	NA	NA	NA	NA	NA	NA	NA	missense	NA	NA	NA	NA	NA	NA	NA	NA	NA	TCGA	TCGA	WES	7
NA	missense	missense	NA	NA	NA	NA	splicing	NA	NA	NA	NA	NA	NA	NA	NA	NA	nonsense	NA	NA	TCGA	TCGA	WES	4
NA	NA	NA	NA	missense	NA	NA	NA	NA	NA	NA	NA	NA	NA	NA	NA	NA	NA	NA	NA	TCGA	TCGA	WES	4
NA	NA	NA	missense	NA	NA	missense	NA	NA	NA	NA	NA	NA	NA	NA	frameshift	NA	frameshift	NA	NA	TCGA	TCGA	WES	7
NA	NA	NA	nonsense	nonsense	missense	NA	NA	NA	NA	NA	missense	NA	NA	NA	NA	nonsense	nonsense	multiple hit	NA	TCGA	TCGA	WES	11
NA	NA	NA	NA	NA	NA	NA	NA	NA	NA	NA	missense	NA	NA	NA	NA	NA	NA	NA	missense	TCGA	TCGA	WES	4
NA	NA	NA	nonsense	NA	NA	NA	NA	NA	NA	NA	multiple hit	NA	NA	NA	NA	frameshift	NA	NA	NA	TCGA	TCGA	WES	5
NA	missense	NA	multiple hit	NA	NA	NA	NA	frameshift	NA	NA	NA	NA	NA	NA	NA	NA	NA	NA	NA	TCGA	TCGA	WES	5
NA	missense	nonsense	NA	NA	NA	NA	NA	NA	NA	NA	NA	nonsense	NA	NA	NA	NA	NA	NA	NA	TCGA	TCGA	WES	5
NA	multiple hit	NA	NA	NA	NA	NA	splicing	NA	NA	NA	NA	NA	NA	NA	NA	NA	NA	NA	NA	TCGA	TCGA	WES	7
NA	frameshift	NA	NA	frameshift	NA	NA	NA	NA	NA	NA	NA	NA	NA	NA	NA	NA	NA	missense	NA	TCGA	TCGA	WES	2
NA	missense	NA	frameshift	NA	NA	NA	NA	NA	NA	NA	NA	NA	NA	NA	NA	missense	NA	NA	NA	TCGA	TCGA	WES	12
NA	NA	NA	nonsense	NA	NA	NA	NA	NA	NA	missense	NA	NA	NA	NA	NA	NA	NA	missense	NA	TCGA	TCGA	WES	8
NA	NA	NA	NA	NA	NA	NA	NA	NA	missense	NA	missense	NA	NA	NA	NA	NA	NA	NA	NA	TCGA	TCGA	WES	2
NA	NA	NA	NA	frameshift	NA	NA	NA	NA	NA	NA	NA	NA	NA	NA	NA	NA	NA	NA	NA	TCGA	TCGA	WES	6
NA	missense	frameshift	NA	NA	NA	NA	NA	NA	NA	NA	NA	NA	NA	NA	NA	NA	missense	NA	NA	TCGA	TCGA	WES	5
NA	NA	NA	missense	NA	missense	NA	NA	NA	NA	NA	missense	NA	NA	NA	NA	nonsense	NA	NA	NA	TCGA	TCGA	WES	6
NA	frameshift	NA	frameshift	NA	NA	NA	NA	frameshift	NA	NA	NA	NA	NA	NA	NA	NA	NA	NA	NA	TCGA	TCGA	WES	3
NA	missense	NA	NA	NA	NA	NA	nonsense	NA	NA	NA	NA	NA	missense	NA	NA	NA	NA	NA	NA	TCGA	TCGA	WES	4
NA	missense	NA	nonsense	nonsense	NA	NA	NA	NA	missense	NA	NA	NA	NA	NA	NA	NA	NA	NA	NA	TCGA	TCGA	WES	5
NA	NA	NA	NA	NA	NA	NA	NA	NA	nonsense	NA	NA	NA	NA	NA	NA	NA	NA	NA	NA	TCGA	TCGA	WES	7
NA	NA	NA	NA	NA	NA	NA	nonsense	NA	NA	NA	NA	NA	NA	NA	NA	NA	NA	NA	NA	TCGA	TCGA	WES	1
NA	missense	NA	NA	NA	NA	NA	NA	NA	NA	missense	NA	NA	NA	NA	NA	NA	NA	NA	NA	TCGA	TCGA	WES	5
NA	missense	frameshift	NA	nonsense	NA	NA	NA	NA	NA	NA	NA	NA	NA	NA	NA	NA	NA	NA	NA	TCGA	TCGA	WES	5
NA	multiple hit	NA	NA	missense	NA	NA	missense	NA	NA	missense	missense	NA	NA	multiple hit	NA	NA	NA	NA	NA	TCGA	TCGA	WES	5
NA	missense	NA	NA	NA	NA	NA	NA	NA	NA	NA	NA	NA	NA	missense	NA	NA	NA	NA	NA	TCGA	TCGA	WES	3
NA	NA	NA	NA	NA	multiple hit	missense	NA	nonsense	NA	NA	NA	splicing	NA	NA	NA	NA	NA	NA	NA	TCGA	TCGA	WES	4
missense	frameshift	NA	NA	NA	NA	missense	NA	NA	NA	NA	NA	NA	NA	NA	NA	NA	NA	NA	NA	TCGA	TCGA	WES	5
NA	missense	NA	missense	NA	NA	NA	nonsense	missense	NA	NA	NA	NA	NA	NA	NA	NA	NA	NA	NA	TCGA	TCGA	WES	5
NA	NA	NA	NA	NA	NA	NA	NA	NA	nonsense	NA	NA	NA	NA	NA	NA	NA	NA	NA	NA	TCGA	TCGA	WES	5
NA	missense	NA	multiple hit	NA	NA	NA	NA	multiple hit	nonsense	NA	NA	NA	NA	NA	NA	NA	NA	NA	NA	TCGA	TCGA	WES	10
NA	NA	missense	NA	NA	NA	NA	NA	NA	NA	NA	NA	nonsense	NA	NA	NA	NA	NA	NA	missense	TCGA	TCGA	WES	6
NA	missense	frameshift	nonsense	NA	missense	NA	NA	NA	NA	NA	splicing	frameshift	NA	NA	NA	NA	NA	NA	NA	TCGA	TCGA	WES	5
NA	NA	NA	frameshift	NA	missense	missense	NA	NA	NA	NA	NA	NA	NA	NA	NA	NA	NA	multiple hit	NA	TCGA	TCGA	WES	8
NA	NA	nonsense	NA	NA	NA	NA	NA	NA	NA	NA	NA	NA	NA	NA	NA	NA	NA	NA	nonsense	TCGA	TCGA	WES	2
NA	NA	nonsense	NA	NA	NA	missense	NA	NA	NA	NA	nonsense	nonsense	NA	NA	NA	NA	frameshift	NA	NA	TCGA	TCGA	WES	4
NA	NA	NA	NA	NA	missense	missense	NA	NA	NA	NA	NA	NA	NA	NA	NA	NA	NA	NA	NA	TCGA	TCGA	WES	1
multiple hit	nonsense	multiple hit	NA	multiple hit	NA	NA	NA	missense	NA	NA	NA	NA	NA	NA	NA	NA	NA	missense	NA	TCGA	TCGA	WES	14
NA	missense	NA	multiple hit	NA	NA	NA	nonsense	NA	nonsense	NA	NA	frameshift	NA	NA	NA	NA	NA	NA	NA	TCGA	TCGA	WES	3
NA	NA	missense	NA	NA	NA	missense	NA	NA	frameshift	NA	NA	nonsense	NA	NA	NA	NA	NA	NA	NA	TCGA	TCGA	WES	1
missense	NA	NA	NA	frameshift	NA	NA	NA	missense	NA	NA	NA	NA	missense	NA	NA	NA	nonsense	NA	NA	TCGA	TCGA	WES	2
NA	missense	NA	NA	NA	NA	NA	splicing	NA	NA	NA	NA	NA	NA	NA	NA	NA	NA	NA	nonsense	TCGA	TCGA	WES	2
NA	NA	NA	NA	frameshift	NA	missense	NA	NA	frameshift	NA	NA	nonsense	NA	NA	NA	NA	NA	frameshift	NA	TCGA	TCGA	WES	2
NA	frameshift	missense	missense	NA	NA	NA	NA	nonsense	NA	NA	NA	NA	NA	NA	nonsense	NA	NA	missense	NA	TCGA	TCGA	WES	7
NA	missense	NA	NA	nonsense	missense	NA	nonsense	NA	NA	NA	NA	NA	missense	NA	NA	NA	NA	NA	NA	TCGA	TCGA	WES	5
NA	nonsense	NA	nonsense	NA	NA	NA	NA	NA	NA	NA	NA	missense	NA	NA	NA	NA	frameshift	frameshift	NA	TCGA	TCGA	WES	7
NA	NA	NA	NA	multiple hit	NA	NA	frameshift	NA	NA	NA	NA	NA	NA	NA	NA	NA	frameshift	NA	NA	TCGA	TCGA	WES	3
NA	NA	NA	nonsense	NA	NA	NA	NA	NA	missense	NA	NA	NA	NA	nonsense	NA	NA	NA	multiple hit	missense	TCGA	TCGA	WES	3
NA	NA	NA	NA	NA	NA	missense	NA	NA	NA	NA	NA	NA	NA	NA	NA	NA	frameshift	NA	NA	TCGA	TCGA	WES	1
NA	NA	frameshift	NA	NA	missense	multiple hit	NA	NA	NA	NA	NA	NA	NA	NA	NA	NA	NA	NA	NA	TCGA	TCGA	WES	4
NA	missense	multiple hit	frameshift	NA	NA	NA	NA	NA	NA	NA	NA	NA	NA	NA	NA	NA	NA	NA	NA	TCGA	TCGA	WES	2
missense	NA	NA	NA	frameshift	missense	NA	NA	NA	NA	missense	NA	NA	missense	NA	missense	NA	NA	NA	NA	TCGA	TCGA	WES	8
NA	missense	NA	NA	NA	missense	NA	NA	NA	NA	NA	NA	NA	NA	NA	NA	NA	NA	NA	NA	TCGA	TCGA	WES	4
NA	NA	NA	NA	NA	NA	NA	NA	NA	NA	NA	NA	NA	NA	NA	NA	NA	NA	NA	NA	TCGA	TCGA	WES	2
NA	missense	nonsense	NA	NA	multiple hit	NA	NA	NA	NA	NA	NA	NA	missense	NA	NA	NA	NA	nonsense	NA	TCGA	TCGA	WES	6
NA	multiple hit	NA	NA	nonsense	NA	NA	nonsense	NA	NA	missense	NA	NA	missense	NA	NA	multiple hit	NA	NA	NA	TCGA	TCGA	WES	10
NA	NA	missense	NA	nonsense	NA	NA	NA	NA	NA	NA	NA	nonsense	NA	NA	NA	NA	NA	NA	missense	TCGA	TCGA	WES	5
NA	NA	NA	NA	NA	NA	NA	NA	NA	NA	NA	NA	NA	NA	NA	NA	NA	NA	NA	NA	TCGA	TCGA	WES	1
NA	NA	NA	frameshift	NA	NA	NA	NA	NA	NA	NA	frameshift	NA	NA	NA	NA	NA	frameshift	NA	NA	TCGA	TCGA	WES	3
NA	missense	NA	NA	frameshift	NA	NA	multiple hit	NA	NA	NA	NA	NA	NA	NA	NA	NA	NA	NA	NA	TCGA	TCGA	WES	4
NA	missense	nonsense	NA	missense	NA	NA	NA	multiple hit	NA	NA	NA	NA	NA	NA	NA	NA	NA	NA	NA	TCGA	TCGA	WES	5
NA	missense	splicing	NA	NA	NA	NA	NA	NA	NA	NA	NA	missense	NA	NA	NA	NA	NA	NA	NA	TCGA	TCGA	WES	3
NA	NA	NA	NA	NA	NA	NA	NA	NA	NA	NA	NA	NA	NA	NA	NA	NA	multiple hit	NA	NA	TCGA	TCGA	WES	2
NA	NA	NA	nonsense	NA	NA	NA	NA	NA	NA	NA	NA	NA	NA	NA	NA	missense	nonsense	NA	NA	TCGA	TCGA	WES	4
NA	nonsense	NA	NA	NA	NA	NA	NA	missense	NA	NA	NA	NA	NA	NA	NA	NA	NA	NA	NA	TCGA	TCGA	WES	4
NA	NA	NA	NA	NA	NA	NA	NA	NA	NA	NA	NA	NA	NA	NA	NA	NA	NA	NA	NA	TCGA	TCGA	WES	4
NA	NA	NA	NA	frameshift	missense	NA	NA	NA	NA	NA	NA	NA	NA	multiple hit	NA	NA	NA	NA	NA	TCGA	TCGA	WES	2
NA	NA	missense	frameshift	NA	NA	NA	NA	NA	NA	NA	NA	NA	NA	NA	nonsense	NA	NA	NA	NA	TCGA	TCGA	WES	2
NA	missense	NA	NA	frameshift	NA	NA	NA	NA	missense	NA	NA	NA	NA	NA	NA	NA	NA	NA	NA	TCGA	TCGA	WES	2
NA	NA	NA	NA	NA	NA	NA	NA	NA	NA	NA	NA	NA	NA	NA	NA	NA	NA	NA	NA	TCGA	TCGA	WES	3
NA	NA	NA	NA	NA	NA	NA	NA	NA	NA	NA	NA	NA	NA	NA	NA	NA	NA	NA	NA	TCGA	TCGA	WES	1
NA	NA	NA	NA	NA	NA	NA	NA	NA	NA	NA	NA	NA	NA	NA	NA	missense	NA	NA	NA	TCGA	TCGA	WES	2
NA	NA	NA	NA	NA	NA	NA	NA	NA	NA	NA	NA	NA	NA	NA	NA	NA	NA	NA	NA	TCGA	TCGA	WES	1
NA	NA	NA	NA	NA	NA	NA	NA	NA	NA	NA	NA	NA	NA	NA	NA	NA	NA	NA	NA	TCGA	TCGA	WES	4
NA	missense	NA	NA	NA	NA	NA	NA	missense	NA	NA	NA	NA	NA	NA	NA	NA	NA	NA	NA	TCGA	TCGA	WES	2
NA	missense	NA	NA	frameshift	NA	NA	NA	NA	NA	NA	NA	NA	missense	NA	NA	NA	NA	NA	NA	TCGA	TCGA	WES	3
NA	nonsense	NA	missense	NA	NA	NA	NA	NA	NA	NA	NA	NA	NA	NA	NA	NA	NA	NA	NA	TCGA	TCGA	WES	4
NA	NA	nonsense	NA	NA	NA	missense	NA	NA	NA	NA	NA	nonsense	missense	NA	NA	NA	NA	NA	NA	TCGA	TCGA	WES	2
NA	NA	frameshift	NA	NA	NA	missense	NA	NA	NA	NA	NA	NA	NA	NA	NA	NA	NA	NA	NA	TCGA	TCGA	WES	1
NA	multiple hit	NA	NA	missense	NA	NA	NA	NA	NA	NA	NA	NA	NA	NA	NA	NA	NA	NA	NA	TCGA	TCGA	WES	3
NA	missense	NA	NA	nonsense	NA	NA	NA	NA	NA	NA	NA	NA	NA	NA	NA	NA	NA	NA	NA	TCGA	TCGA	WES	7
NA	NA	NA	frameshift	missense	missense	NA	NA	frameshift	NA	NA	NA	NA	NA	NA	NA	NA	NA	NA	NA	TCGA	TCGA	WES	4
NA	NA	NA	NA	nonsense	missense	NA	NA	NA	NA	NA	NA	NA	NA	NA	NA	NA	nonsense	NA	NA	TCGA	TCGA	WES	3
NA	missense	NA	NA	NA	NA	NA	NA	NA	NA	missense	NA	NA	NA	NA	NA	NA	NA	NA	NA	TCGA	TCGA	WES	2
NA	NA	splicing	NA	NA	NA	NA	NA	NA	NA	NA	splicing	missense	NA	NA	NA	NA	NA	nonsense	NA	TCGA	TCGA	WES	3
NA	NA	NA	NA	nonsense	NA	NA	NA	NA	NA	NA	NA	NA	NA	NA	NA	NA	multiple hit	missense	NA	TCGA	TCGA	WES	2
NA	missense	NA	NA	NA	NA	NA	NA	NA	NA	missense	NA	NA	NA	NA	NA	NA	NA	NA	NA	TCGA	TCGA	WES	2
NA	NA	NA	NA	NA	NA	NA	NA	NA	NA	NA	NA	NA	NA	NA	in-frame	NA	NA	NA	NA	TCGA	TCGA	WES	2
NA	missense	NA	NA	NA	missense	NA	nonsense	missense	nonsense	NA	NA	NA	NA	NA	NA	NA	frameshift	missense	NA	TCGA	TCGA	WES	6
NA	missense	NA	multiple hit	NA	NA	NA	NA	NA	NA	NA	NA	NA	NA	NA	NA	NA	NA	NA	NA	TCGA	TCGA	WES	2
NA	frameshift	nonsense	NA	NA	missense	NA	NA	NA	NA	NA	NA	NA	NA	NA	NA	NA	NA	NA	NA	TCGA	TCGA	WES	2
NA	missense	nonsense	NA	NA	NA	missense	NA	NA	NA	NA	NA	NA	NA	NA	NA	NA	NA	nonsense	NA	TCGA	TCGA	WES	1
NA	NA	NA	nonsense	NA	NA	NA	NA	NA	NA	NA	missense	NA	NA	NA	NA	frameshift	NA	frameshift	missense	TCGA	TCGA	WES	2
NA	NA	NA	NA	NA	NA	NA	NA	NA	NA	NA	NA	NA	NA	NA	NA	NA	NA	NA	NA	TCGA	TCGA	WES	2
NA	nonsense	NA	nonsense	NA	NA	NA	NA	NA	NA	NA	NA	NA	NA	NA	missense	NA	NA	NA	NA	TCGA	TCGA	WES	3
NA	NA	NA	NA	NA	NA	NA	NA	NA	NA	NA	NA	NA	NA	NA	NA	NA	NA	NA	NA	TCGA	TCGA	WES	2
NA	NA	NA	NA	NA	NA	NA	NA	NA	NA	NA	NA	NA	NA	NA	NA	NA	NA	NA	NA	TCGA	TCGA	WES	5
NA	missense	NA	NA	NA	NA	NA	frameshift	NA	missense	NA	NA	NA	NA	nonsense	NA	NA	NA	missense	NA	TCGA	TCGA	WES	4
NA	NA	NA	NA	NA	NA	NA	NA	NA	NA	missense	NA	NA	missense	NA	nonsense	NA	NA	NA	NA	TCGA	TCGA	WES	4
NA	frameshift	NA	NA	NA	missense	NA	NA	NA	NA	NA	NA	nonsense	missense	NA	NA	multiple hit	NA	NA	NA	TCGA	TCGA	WES	7
NA	NA	NA	multiple hit	NA	NA	NA	NA	NA	NA	NA	NA	NA	NA	NA	NA	NA	NA	NA	NA	TCGA	TCGA	WES	9
NA	frameshift	NA	NA	NA	NA	NA	splicing	NA	NA	NA	NA	NA	NA	NA	missense	NA	NA	NA	missense	TCGA	TCGA	WES	3
NA	NA	NA	NA	NA	NA	NA	NA	NA	missense	missense	NA	missense	NA	NA	NA	multiple hit	NA	NA	NA	TCGA	TCGA	WES	7
NA	NA	NA	NA	NA	NA	NA	NA	NA	NA	missense	NA	NA	multiple hit	NA	NA	NA	frameshift	NA	NA	TCGA	TCGA	WES	3
NA	NA	NA	nonsense	NA	missense	NA	NA	NA	NA	NA	NA	NA	NA	NA	NA	NA	NA	nonsense	NA	TCGA	TCGA	WES	4
NA	NA	NA	nonsense	NA	NA	NA	NA	NA	NA	NA	NA	NA	NA	NA	NA	nonsense	NA	NA	NA	TCGA	TCGA	WES	2
NA	NA	NA	NA	NA	NA	NA	NA	NA	NA	NA	missense	NA	NA	NA	splicing	NA	frameshift	NA	NA	TCGA	TCGA	WES	4
NA	NA	NA	NA	NA	NA	NA	NA	NA	NA	NA	NA	NA	NA	NA	NA	NA	NA	NA	NA	TCGA	TCGA	WES	1
NA	missense	missense	NA	NA	NA	NA	NA	NA	NA	NA	NA	NA	NA	NA	NA	NA	NA	NA	NA	TCGA	TCGA	WES	3
NA	NA	NA	NA	NA	NA	NA	NA	NA	NA	NA	nonsense	NA	NA	NA	NA	NA	NA	NA	NA	TCGA	TCGA	WES	1
NA	NA	NA	frameshift	NA	NA	NA	NA	NA	NA	NA	NA	NA	NA	NA	NA	NA	NA	NA	NA	TCGA	TCGA	WES	1
NA	NA	NA	multiple hit	nonsense	NA	NA	NA	NA	NA	NA	NA	NA	NA	NA	NA	NA	NA	NA	missense	TCGA	TCGA	WES	4
NA	NA	missense	NA	nonsense	missense	NA	NA	NA	NA	NA	NA	NA	NA	NA	NA	NA	NA	NA	NA	TCGA	TCGA	WES	4
NA	NA	NA	NA	missense	NA	NA	NA	NA	NA	NA	NA	NA	NA	NA	missense	NA	frameshift	NA	NA	TCGA	TCGA	WES	3
NA	NA	NA	NA	NA	NA	NA	NA	NA	NA	NA	NA	NA	NA	NA	NA	NA	NA	NA	NA	TCGA	TCGA	WES	2
NA	nonsense	NA	nonsense	NA	NA	NA	NA	NA	NA	NA	missense	NA	NA	missense	NA	NA	NA	NA	NA	TCGA	TCGA	WES	7
NA	NA	NA	NA	NA	NA	NA	NA	NA	NA	NA	NA	NA	NA	NA	NA	NA	NA	NA	NA	TCGA	TCGA	WES	2
NA	NA	NA	NA	NA	NA	NA	missense	NA	NA	NA	NA	NA	NA	NA	NA	NA	NA	NA	NA	TCGA	TCGA	WES	2
NA	NA	NA	NA	frameshift	missense	NA	NA	NA	NA	NA	NA	NA	NA	NA	NA	NA	NA	NA	NA	TCGA	TCGA	WES	5
NA	missense	NA	NA	NA	NA	NA	frameshift	NA	NA	NA	NA	NA	NA	NA	NA	NA	NA	NA	NA	TCGA	TCGA	WES	2
NA	missense	missense	missense	NA	NA	NA	NA	NA	NA	NA	NA	NA	in-frame	NA	NA	NA	NA	NA	NA	TCGA	TCGA	WES	5
NA	NA	NA	NA	NA	missense	NA	NA	NA	NA	NA	missense	NA	NA	NA	NA	NA	frameshift	NA	NA	TCGA	TCGA	WES	6
NA	nonsense	NA	NA	nonsense	NA	NA	NA	NA	NA	missense	NA	NA	NA	nonsense	nonsense	NA	NA	NA	NA	TCGA	TCGA	WES	4
NA	NA	NA	NA	NA	NA	NA	NA	NA	NA	NA	NA	NA	NA	frameshift	NA	NA	frameshift	NA	NA	TCGA	TCGA	WES	2
NA	NA	NA	NA	NA	NA	NA	NA	NA	NA	missense	NA	NA	NA	NA	missense	NA	NA	NA	NA	TCGA	TCGA	WES	1
NA	missense	multiple hit	NA	nonsense	NA	NA	missense	missense	NA	NA	missense	NA	NA	NA	NA	NA	NA	multiple hit	NA	TCGA	TCGA	WES	10
NA	missense	NA	nonsense	NA	missense	NA	NA	NA	NA	NA	NA	NA	NA	nonsense	NA	nonsense	NA	NA	NA	TCGA	TCGA	WES	3
NA	NA	NA	NA	NA	NA	NA	NA	NA	NA	NA	NA	NA	NA	NA	NA	NA	NA	NA	NA	TCGA	TCGA	WES	1
NA	missense	NA	missense	NA	NA	NA	in-frame	frameshift	NA	NA	NA	NA	NA	NA	NA	NA	NA	NA	NA	TCGA	TCGA	WES	1
NA	NA	nonsense	NA	NA	NA	NA	NA	NA	NA	NA	NA	NA	NA	NA	NA	NA	NA	NA	NA	TCGA	TCGA	WES	1
NA	NA	frameshift	frameshift	NA	NA	missense	NA	missense	NA	NA	NA	NA	NA	NA	NA	NA	NA	NA	NA	TCGA	TCGA	WES	2
NA	frameshift	NA	nonsense	NA	NA	NA	NA	NA	NA	NA	NA	NA	NA	NA	NA	NA	NA	frameshift	NA	TCGA	TCGA	WES	2
NA	NA	NA	missense	NA	NA	NA	NA	NA	NA	NA	NA	NA	NA	NA	NA	missense	NA	NA	NA	TCGA	TCGA	WES	2
NA	NA	frameshift	NA	multiple hit	missense	NA	NA	NA	NA	NA	NA	NA	NA	NA	NA	NA	NA	NA	NA	TCGA	TCGA	WES	3
NA	NA	missense	NA	missense	NA	missense	NA	NA	NA	NA	NA	NA	missense	NA	NA	NA	NA	NA	NA	TCGA	TCGA	WES	4
NA	nonsense	NA	missense	NA	NA	NA	NA	nonsense	NA	NA	NA	NA	NA	NA	NA	NA	NA	NA	NA	TCGA	TCGA	WES	1
NA	NA	frameshift	NA	NA	NA	missense	NA	NA	nonsense	missense	NA	NA	NA	NA	NA	NA	missense	missense	NA	TCGA	TCGA	WES	5
NA	nonsense	NA	NA	NA	missense	NA	NA	NA	NA	NA	NA	missense	NA	NA	NA	NA	NA	NA	NA	TCGA	TCGA	WES	3
missense	missense	nonsense	NA	NA	multiple hit	missense	NA	NA	nonsense	missense	NA	frameshift	NA	NA	NA	NA	NA	NA	NA	TCGA	TCGA	WES	5
NA	NA	NA	NA	NA	missense	missense	NA	NA	NA	NA	NA	NA	NA	NA	NA	NA	multiple hit	NA	NA	TCGA	TCGA	WES	3
NA	NA	NA	NA	NA	NA	missense	NA	NA	nonsense	NA	NA	NA	NA	NA	NA	NA	NA	NA	NA	TCGA	TCGA	WES	2
NA	missense	NA	multiple hit	NA	missense	NA	NA	NA	missense	NA	NA	NA	NA	NA	NA	NA	NA	NA	NA	TCGA	TCGA	WES	3
NA	nonsense	NA	NA	NA	NA	NA	NA	nonsense	NA	NA	NA	NA	NA	NA	NA	NA	NA	NA	NA	TCGA	TCGA	WES	9
NA	missense	NA	NA	NA	NA	NA	NA	NA	NA	NA	NA	NA	NA	NA	NA	NA	NA	NA	NA	TCGA	TCGA	WES	2
NA	NA	NA	multiple hit	NA	NA	missense	NA	NA	NA	NA	NA	splicing	NA	NA	NA	NA	NA	frameshift	NA	TCGA	TCGA	WES	3
NA	NA	NA	NA	NA	NA	NA	NA	NA	NA	NA	NA	NA	NA	NA	NA	NA	NA	NA	NA	TCGA	TCGA	WES	3
NA	missense	splicing	NA	nonsense	NA	NA	NA	NA	NA	NA	NA	NA	NA	NA	splicing	NA	NA	NA	NA	TCGA	TCGA	WES	5
NA	multiple hit	NA	NA	NA	missense	NA	splicing	NA	NA	NA	NA	NA	NA	NA	NA	NA	NA	NA	NA	TCGA	TCGA	WES	2
NA	multiple hit	NA	multiple hit	NA	NA	NA	NA	NA	NA	NA	NA	NA	NA	NA	NA	NA	nonsense	NA	NA	TCGA	TCGA	WES	2
missense	splicing	NA	NA	NA	missense	NA	NA	NA	NA	NA	NA	NA	NA	NA	NA	NA	NA	NA	NA	TCGA	TCGA	WES	5
NA	NA	NA	frameshift	NA	NA	NA	NA	NA	NA	NA	NA	NA	NA	NA	NA	NA	NA	NA	NA	TCGA	TCGA	WES	1
NA	NA	NA	NA	NA	NA	missense	NA	NA	NA	NA	NA	NA	NA	NA	NA	NA	multiple hit	NA	NA	TCGA	TCGA	WES	3
NA	frameshift	frameshift	NA	NA	NA	NA	NA	missense	NA	NA	NA	NA	NA	NA	NA	NA	NA	NA	NA	TCGA	TCGA	WES	5
NA	missense	NA	NA	NA	NA	NA	frameshift	NA	NA	NA	NA	NA	NA	NA	NA	NA	NA	NA	NA	TCGA	TCGA	WES	2
NA	NA	NA	NA	in-frame	NA	NA	NA	NA	NA	NA	NA	NA	NA	NA	NA	NA	NA	NA	NA	TCGA	TCGA	WES	3
NA	missense	NA	NA	NA	NA	NA	NA	NA	NA	missense	NA	NA	NA	NA	NA	NA	NA	NA	NA	TCGA	TCGA	WES	3
NA	multiple hit	NA	NA	NA	NA	NA	NA	NA	NA	NA	NA	NA	NA	NA	NA	NA	NA	NA	NA	TCGA	TCGA	WES	4
NA	missense	frameshift	NA	frameshift	NA	NA	NA	NA	NA	NA	NA	NA	NA	NA	NA	NA	NA	NA	NA	TCGA	TCGA	WES	2
NA	NA	NA	NA	frameshift	NA	NA	NA	NA	NA	NA	NA	NA	NA	NA	NA	frameshift	NA	NA	NA	TCGA	TCGA	WES	1
NA	NA	NA	NA	multiple hit	NA	NA	NA	NA	NA	NA	in-frame	NA	NA	NA	NA	NA	NA	NA	NA	TCGA	TCGA	WES	1
NA	NA	NA	NA	frameshift	NA	NA	NA	NA	NA	NA	NA	NA	NA	NA	NA	NA	NA	NA	NA	TCGA	TCGA	WES	3
NA	missense	NA	NA	multiple hit	missense	NA	NA	NA	NA	NA	multiple hit	NA	NA	NA	NA	NA	NA	NA	NA	TCGA	TCGA	WES	4
NA	NA	NA	NA	multiple hit	NA	NA	NA	NA	NA	NA	NA	NA	NA	NA	NA	NA	NA	NA	NA	TCGA	TCGA	WES	1
NA	NA	NA	NA	frameshift	NA	NA	NA	NA	NA	NA	NA	nonsense	missense	NA	NA	NA	NA	multiple hit	NA	TCGA	TCGA	WES	2
NA	NA	NA	NA	nonsense	missense	NA	NA	NA	NA	NA	NA	NA	NA	missense	NA	NA	NA	missense	NA	TCGA	TCGA	WES	4
NA	NA	NA	NA	frameshift	NA	NA	nonsense	NA	NA	NA	NA	NA	NA	NA	NA	NA	NA	NA	NA	TCGA	TCGA	WES	1
NA	NA	NA	NA	NA	NA	NA	NA	NA	NA	NA	NA	NA	NA	NA	NA	NA	NA	NA	NA	TCGA	TCGA	WES	3
NA	NA	splicing	NA	NA	NA	missense	NA	missense	NA	NA	NA	nonsense	NA	NA	NA	NA	NA	NA	NA	TCGA	TCGA	WES	1
NA	NA	NA	NA	NA	NA	NA	NA	NA	NA	NA	NA	NA	NA	NA	NA	NA	NA	NA	NA	TCGA	TCGA	WES	3
NA	missense	NA	NA	NA	NA	NA	nonsense	NA	nonsense	NA	NA	NA	NA	NA	NA	NA	NA	NA	NA	TCGA	TCGA	WES	4
NA	missense	NA	NA	NA	NA	NA	nonsense	nonsense	NA	missense	NA	NA	NA	nonsense	NA	NA	NA	NA	NA	TCGA	TCGA	WES	4
NA	missense	NA	multiple hit	NA	NA	NA	NA	NA	NA	NA	NA	NA	NA	NA	NA	NA	NA	NA	NA	TCGA	TCGA	WES	3
NA	missense	NA	NA	NA	NA	NA	nonsense	NA	NA	NA	NA	NA	missense	NA	NA	NA	NA	NA	NA	TCGA	TCGA	WES	2
NA	missense	NA	frameshift	NA	NA	NA	NA	NA	splicing	NA	NA	NA	NA	NA	NA	NA	NA	frameshift	NA	TCGA	TCGA	WES	2
NA	multiple hit	NA	NA	NA	NA	NA	NA	NA	NA	NA	NA	NA	NA	NA	NA	NA	NA	NA	NA	TCGA	TCGA	WES	2
NA	NA	missense	NA	NA	NA	NA	NA	NA	NA	NA	NA	NA	NA	NA	NA	NA	NA	NA	NA	TCGA	TCGA	WES	1
NA	NA	NA	NA	NA	NA	missense	NA	NA	NA	NA	NA	nonsense	NA	NA	NA	multiple hit	frameshift	NA	NA	TCGA	TCGA	WES	3
NA	NA	NA	NA	NA	NA	NA	NA	NA	NA	NA	NA	NA	missense	NA	NA	NA	NA	NA	NA	TCGA	TCGA	WES	3
NA	missense	NA	nonsense	NA	missense	NA	NA	NA	NA	NA	NA	NA	NA	NA	NA	NA	NA	NA	NA	TCGA	TCGA	WES	3
NA	NA	NA	NA	NA	missense	multiple hit	NA	NA	NA	NA	NA	nonsense	NA	NA	NA	NA	NA	NA	NA	TCGA	TCGA	WES	2
NA	NA	NA	NA	NA	NA	NA	NA	NA	missense	missense	NA	NA	NA	NA	NA	NA	NA	NA	NA	TCGA	TCGA	WES	1
NA	missense	NA	NA	NA	missense	NA	NA	NA	NA	NA	NA	NA	NA	NA	NA	NA	NA	NA	NA	TCGA	TCGA	WES	3
NA	NA	NA	frameshift	NA	NA	NA	NA	NA	NA	NA	NA	NA	NA	NA	NA	NA	NA	NA	NA	TCGA	TCGA	WES	1
NA	NA	NA	NA	NA	NA	NA	NA	NA	NA	NA	nonsense	NA	NA	NA	NA	NA	NA	NA	NA	TCGA	TCGA	WES	2
NA	NA	NA	NA	NA	NA	missense	NA	NA	NA	NA	NA	NA	NA	NA	NA	NA	NA	NA	missense	TCGA	TCGA	WES	2
NA	NA	NA	nonsense	NA	NA	NA	NA	NA	NA	NA	NA	NA	NA	NA	NA	NA	NA	NA	NA	TCGA	TCGA	WES	4
NA	missense	splicing	NA	NA	missense	missense	NA	NA	NA	NA	NA	missense	NA	NA	NA	NA	NA	NA	NA	TCGA	TCGA	WES	1
NA	NA	NA	missense	NA	NA	NA	NA	NA	NA	NA	NA	NA	NA	splicing	NA	NA	NA	NA	NA	TCGA	TCGA	WES	3
NA	NA	frameshift	NA	NA	NA	NA	NA	NA	NA	NA	NA	NA	NA	NA	NA	NA	NA	NA	NA	TCGA	TCGA	WES	2
NA	NA	frameshift	NA	NA	NA	NA	NA	NA	NA	NA	NA	NA	NA	NA	nonsense	NA	NA	NA	NA	TCGA	TCGA	WES	2
NA	multiple hit	NA	NA	NA	missense	NA	multiple hit	in-frame	NA	NA	NA	NA	NA	NA	NA	NA	frameshift	NA	NA	TCGA	TCGA	WES	7
NA	nonsense	frameshift	NA	NA	NA	NA	NA	NA	NA	NA	NA	NA	missense	NA	NA	NA	NA	NA	NA	TCGA	TCGA	WES	2
NA	nonsense	NA	NA	NA	NA	NA	frameshift	NA	NA	NA	NA	NA	NA	NA	NA	NA	NA	NA	NA	TCGA	TCGA	WES	3
NA	missense	NA	NA	NA	NA	NA	nonsense	NA	NA	NA	NA	NA	NA	NA	NA	NA	NA	NA	NA	TCGA	TCGA	WES	3
NA	NA	NA	NA	NA	NA	NA	NA	NA	NA	NA	nonsense	frameshift	NA	NA	NA	NA	NA	NA	NA	TCGA	TCGA	WES	3
NA	NA	NA	NA	NA	NA	NA	NA	NA	NA	NA	NA	NA	NA	NA	NA	NA	NA	NA	NA	TCGA	TCGA	WES	2
NA	missense	nonsense	frameshift	NA	NA	NA	frameshift	NA	nonsense	NA	NA	missense	NA	NA	NA	NA	NA	NA	NA	TCGA	TCGA	WES	3
NA	in-frame	NA	NA	NA	NA	NA	NA	NA	NA	NA	NA	NA	NA	NA	NA	NA	NA	NA	NA	TCGA	TCGA	WES	2
NA	frameshift	multiple hit	NA	NA	NA	NA	NA	frameshift	NA	NA	NA	NA	NA	NA	NA	NA	NA	NA	NA	TCGA	TCGA	WES	1
NA	NA	NA	missense	NA	NA	NA	NA	NA	NA	NA	NA	NA	NA	NA	NA	NA	NA	frameshift	NA	TCGA	TCGA	WES	2
NA	NA	nonsense	NA	NA	NA	missense	NA	NA	NA	NA	NA	nonsense	NA	NA	NA	NA	NA	nonsense	NA	TCGA	TCGA	WES	1
NA	NA	NA	NA	NA	NA	NA	NA	NA	NA	NA	NA	NA	NA	NA	NA	NA	NA	NA	NA	TCGA	TCGA	WES	1
NA	NA	frameshift	NA	NA	NA	missense	NA	NA	NA	NA	NA	NA	NA	NA	nonsense	NA	NA	frameshift	NA	TCGA	TCGA	WES	2
NA	NA	NA	NA	NA	NA	NA	NA	NA	NA	NA	NA	NA	NA	NA	NA	NA	NA	NA	NA	TCGA	TCGA	WES	1
NA	missense	NA	NA	NA	NA	NA	NA	NA	NA	NA	NA	NA	NA	NA	NA	NA	NA	NA	NA	TCGA	TCGA	WES	1
NA	NA	NA	NA	NA	NA	NA	NA	NA	NA	NA	NA	nonsense	NA	NA	NA	NA	NA	NA	NA	TCGA	TCGA	WES	2
NA	nonsense	NA	nonsense	NA	NA	NA	NA	NA	missense	NA	NA	NA	NA	NA	NA	NA	NA	NA	NA	TCGA	TCGA	WES	5
NA	NA	nonsense	NA	NA	missense	missense	NA	NA	NA	NA	missense	frameshift	NA	nonsense	NA	NA	NA	NA	NA	TCGA	TCGA	WES	2
NA	NA	NA	NA	NA	NA	NA	NA	NA	NA	NA	NA	NA	multiple hit	NA	NA	NA	NA	NA	NA	TCGA	TCGA	WES	3
NA	NA	in-frame	NA	NA	NA	NA	NA	NA	NA	NA	NA	NA	NA	NA	NA	NA	NA	NA	NA	TCGA	TCGA	WES	1
NA	missense	NA	NA	NA	NA	NA	NA	NA	NA	NA	NA	NA	NA	NA	NA	NA	NA	NA	NA	TCGA	TCGA	WES	2
NA	NA	NA	NA	NA	missense	NA	NA	NA	NA	missense	NA	NA	NA	NA	NA	NA	NA	NA	NA	TCGA	TCGA	WES	2
NA	NA	NA	NA	NA	NA	NA	NA	NA	NA	NA	NA	NA	NA	NA	NA	NA	NA	NA	NA	TCGA	TCGA	WES	1
NA	NA	NA	NA	NA	NA	NA	NA	NA	NA	NA	NA	NA	NA	NA	NA	NA	NA	NA	NA	TCGA	TCGA	WES	1
NA	missense	NA	NA	NA	NA	NA	frameshift	nonsense	NA	NA	NA	NA	NA	NA	NA	missense	NA	NA	NA	TCGA	TCGA	WES	2
NA	missense	NA	NA	NA	NA	missense	NA	NA	NA	NA	NA	NA	NA	NA	NA	NA	NA	NA	NA	TCGA	TCGA	WES	1
NA	NA	NA	NA	NA	NA	NA	NA	NA	nonsense	NA	NA	NA	NA	NA	NA	NA	NA	missense	NA	TCGA	TCGA	WES	1
NA	missense	NA	NA	NA	NA	NA	nonsense	NA	NA	NA	NA	NA	NA	NA	NA	NA	frameshift	NA	NA	TCGA	TCGA	WES	1
NA	NA	NA	NA	NA	NA	NA	NA	NA	NA	NA	NA	NA	NA	NA	NA	NA	NA	NA	NA	TCGA	TCGA	WES	1
NA	NA	NA	NA	NA	NA	NA	NA	NA	NA	NA	NA	NA	NA	NA	NA	NA	NA	NA	NA	TCGA	TCGA	WES	1
NA	NA	NA	NA	NA	NA	NA	NA	NA	NA	NA	NA	NA	NA	NA	NA	NA	NA	NA	NA	TCGA	TCGA	WES	2
NA	NA	NA	NA	NA	NA	NA	NA	missense	NA	NA	NA	NA	NA	NA	NA	NA	NA	NA	missense	TCGA	TCGA	WES	1
NA	NA	NA	NA	NA	NA	NA	NA	NA	NA	NA	NA	NA	NA	NA	NA	NA	NA	NA	NA	TCGA	TCGA	WES	1
NA	NA	NA	NA	NA	missense	NA	NA	missense	NA	NA	NA	NA	missense	NA	NA	NA	NA	NA	NA	TCGA	TCGA	WES	2
NA	NA	NA	NA	NA	NA	NA	NA	NA	NA	NA	NA	nonsense	NA	NA	NA	NA	NA	missense	NA	TCGA	TCGA	WES	1
NA	missense	NA	NA	NA	NA	NA	NA	NA	NA	NA	NA	NA	NA	NA	NA	NA	NA	NA	NA	TCGA	TCGA	WES	3
NA	nonsense	NA	NA	NA	NA	NA	NA	NA	NA	NA	NA	NA	NA	NA	NA	NA	NA	NA	NA	TCGA	TCGA	WES	1
NA	NA	NA	nonsense	NA	NA	NA	NA	NA	frameshift	NA	NA	NA	NA	NA	NA	NA	NA	NA	NA	TCGA	TCGA	WES	1
NA	NA	NA	NA	NA	NA	NA	NA	NA	NA	NA	NA	NA	NA	NA	NA	NA	NA	NA	NA	TCGA	TCGA	WES	1
NA	NA	NA	NA	NA	NA	NA	NA	NA	NA	NA	NA	NA	NA	NA	NA	NA	NA	NA	NA	TCGA	TCGA	WES	0
NA	NA	NA	NA	NA	NA	NA	NA	NA	NA	NA	NA	NA	NA	NA	NA	NA	NA	NA	NA	TCGA	TCGA	WES	0
NA	frameshift	NA	NA	NA	NA	NA	NA	NA	NA	NA	NA	NA	NA	NA	NA	NA	NA	NA	NA	TCGA	TCGA	WES	1
NA	NA	NA	NA	NA	NA	NA	NA	NA	NA	NA	NA	NA	NA	NA	NA	NA	NA	NA	NA	TCGA	TCGA	WES	1
NA	NA	NA	NA	NA	NA	NA	NA	NA	NA	NA	NA	NA	NA	NA	NA	NA	NA	NA	NA	TCGA	TCGA	WES	0
NA	NA	NA	NA	NA	NA	NA	NA	NA	NA	NA	missense	NA	NA	NA	NA	NA	NA	NA	NA	TCGA	TCGA	WES	0
NA	NA	NA	NA	NA	NA	NA	NA	NA	NA	NA	NA	NA	NA	NA	NA	NA	nonsense	missense	NA	TCGA	TCGA	WES	0
NA	NA	NA	NA	NA	NA	missense	NA	NA	NA	NA	NA	NA	NA	NA	NA	NA	NA	NA	NA	TCGA	TCGA	WES	0
NA	NA	NA	NA	NA	NA	NA	NA	NA	NA	NA	NA	NA	NA	NA	NA	NA	NA	NA	NA	TCGA	TCGA	WES	0
NA	missense	NA	NA	NA	NA	NA	NA	NA	NA	NA	NA	NA	NA	NA	NA	NA	NA	NA	NA	DFCI-MSKCC	Neoadjuvant	WES	3
NA	NA	NA	NA	multiple hit	missense	NA	NA	NA	NA	NA	NA	NA	multiple hit	NA	NA	NA	NA	NA	missense	DFCI-MSKCC	Neoadjuvant	WES	17
missense	NA	NA	multiple hit	NA	NA	missense	NA	missense	NA	NA	multiple hit	NA	NA	NA	NA	NA	NA	multiple hit	NA	DFCI-MSKCC	Neoadjuvant	WES	17
NA	missense	NA	frameshift	NA	NA	NA	NA	frameshift	nonsense	NA	NA	NA	multiple hit	NA	NA	NA	NA	NA	NA	DFCI-MSKCC	Neoadjuvant	WES	3
NA	NA	NA	NA	splicing	in-frame	NA	NA	NA	NA	missense	NA	NA	missense	NA	NA	NA	NA	multiple hit	NA	DFCI-MSKCC	Neoadjuvant	WES	10
missense	NA	NA	NA	frameshift	NA	NA	NA	NA	NA	missense	NA	NA	NA	NA	NA	NA	NA	NA	NA	DFCI-MSKCC	Neoadjuvant	WES	18
missense	NA	NA	NA	NA	NA	NA	missense	NA	NA	NA	NA	NA	NA	NA	NA	NA	NA	NA	NA	DFCI-MSKCC	Neoadjuvant	WES	9
missense	NA	multiple hit	NA	NA	missense	missense	NA	NA	NA	NA	NA	splicing	missense	NA	missense	nonsense	NA	missense	missense	DFCI-MSKCC	Neoadjuvant	WES	12
NA	missense	NA	NA	NA	NA	NA	splicing	NA	NA	NA	NA	NA	NA	NA	NA	NA	NA	NA	NA	DFCI-MSKCC	Neoadjuvant	WES	3
NA	nonsense	NA	missense	frameshift	NA	NA	missense	NA	NA	missense	NA	NA	missense	NA	NA	multiple hit	NA	NA	NA	DFCI-MSKCC	Neoadjuvant	WES	18
NA	nonsense	nonsense	NA	NA	NA	NA	NA	NA	NA	NA	NA	NA	NA	NA	nonsense	NA	NA	NA	NA	DFCI-MSKCC	Neoadjuvant	WES	5
missense	NA	NA	NA	NA	NA	NA	splicing	NA	NA	NA	NA	NA	NA	nonsense	NA	missense	NA	NA	NA	DFCI-MSKCC	Neoadjuvant	WES	8
NA	multiple hit	NA	NA	frameshift	NA	NA	multiple hit	NA	NA	NA	NA	NA	multiple hit	NA	NA	NA	multiple hit	NA	NA	DFCI-MSKCC	Neoadjuvant	WES	3
NA	missense	NA	NA	NA	NA	NA	NA	NA	NA	NA	NA	NA	NA	NA	NA	NA	NA	NA	NA	DFCI-MSKCC	Neoadjuvant	WES	3
missense	multiple hit	in-frame	missense	NA	NA	missense	NA	NA	NA	NA	NA	NA	NA	NA	NA	NA	NA	NA	multiple hit	DFCI-MSKCC	Neoadjuvant	WES	6
NA	NA	NA	missense	NA	NA	NA	NA	NA	NA	NA	NA	NA	NA	NA	NA	NA	NA	NA	NA	DFCI-MSKCC	Neoadjuvant	WES	4
NA	multiple hit	NA	NA	NA	missense	NA	multiple hit	NA	NA	NA	NA	NA	NA	NA	NA	NA	NA	missense	NA	DFCI-MSKCC	Neoadjuvant	WES	6
missense	NA	NA	NA	multiple hit	NA	NA	NA	NA	NA	NA	NA	NA	NA	NA	NA	NA	NA	NA	NA	DFCI-MSKCC	Neoadjuvant	WES	10
NA	NA	NA	NA	nonsense	NA	NA	NA	NA	NA	NA	NA	NA	multiple hit	NA	NA	NA	NA	NA	NA	DFCI-MSKCC	Neoadjuvant	WES	2
NA	NA	NA	NA	NA	missense	NA	NA	NA	NA	NA	NA	NA	NA	NA	NA	NA	NA	multiple hit	NA	DFCI-MSKCC	Neoadjuvant	WES	6
NA	missense	frameshift	NA	NA	NA	NA	NA	NA	NA	NA	NA	NA	NA	NA	NA	NA	NA	NA	NA	DFCI-MSKCC	Neoadjuvant	WES	6
NA	frameshift	frameshift	NA	NA	NA	NA	NA	NA	NA	NA	NA	NA	NA	NA	NA	NA	NA	NA	NA	DFCI-MSKCC	Neoadjuvant	WES	4
NA	NA	NA	multiple hit	NA	missense	NA	NA	NA	NA	NA	NA	NA	NA	NA	NA	NA	frameshift	NA	NA	DFCI-MSKCC	Neoadjuvant	WES	7
NA	missense	NA	nonsense	NA	NA	NA	NA	nonsense	NA	NA	NA	NA	NA	NA	NA	NA	NA	frameshift	NA	DFCI-MSKCC	Neoadjuvant	WES	4
NA	missense	nonsense	NA	NA	missense	NA	multiple hit	NA	NA	NA	NA	NA	NA	NA	NA	NA	NA	nonsense	NA	DFCI-MSKCC	Neoadjuvant	WES	7
NA	NA	multiple hit	NA	NA	NA	missense	NA	frameshift	nonsense	NA	NA	NA	NA	NA	NA	NA	NA	NA	NA	DFCI-MSKCC	Neoadjuvant	WES	4
NA	nonsense	NA	NA	frameshift	NA	NA	nonsense	NA	NA	NA	NA	NA	NA	NA	NA	NA	NA	NA	NA	DFCI-MSKCC	Neoadjuvant	WES	8
NA	NA	frameshift	NA	NA	NA	NA	NA	NA	NA	NA	NA	NA	NA	NA	NA	nonsense	NA	NA	NA	DFCI-MSKCC	Neoadjuvant	WES	2
NA	missense	NA	NA	nonsense	NA	NA	NA	NA	NA	NA	NA	NA	NA	missense	NA	NA	missense	NA	NA	DFCI-MSKCC	Neoadjuvant	WES	7
missense	multiple hit	NA	NA	NA	NA	NA	nonsense	NA	multiple hit	missense	NA	NA	multiple hit	NA	NA	NA	NA	NA	NA	DFCI-MSKCC	Neoadjuvant	WES	10
NA	missense	NA	NA	NA	NA	NA	NA	NA	NA	NA	missense	NA	NA	splicing	NA	NA	NA	NA	NA	DFCI-MSKCC	Neoadjuvant	WES	5
NA	missense	NA	NA	nonsense	NA	NA	NA	NA	NA	NA	NA	NA	frameshift	NA	NA	NA	NA	NA	NA	DFCI-MSKCC	Neoadjuvant	WES	4
NA	splicing	NA	nonsense	NA	NA	NA	nonsense	NA	missense	NA	NA	frameshift	NA	NA	NA	NA	NA	NA	NA	DFCI-MSKCC	Neoadjuvant	WES	6
NA	NA	NA	multiple hit	missense	NA	NA	NA	NA	NA	NA	multiple hit	frameshift	multiple hit	NA	NA	NA	NA	NA	NA	DFCI-MSKCC	Neoadjuvant	WES	2
NA	NA	NA	NA	NA	NA	NA	NA	NA	NA	NA	NA	NA	NA	NA	NA	NA	NA	NA	NA	DFCI-MSKCC	Neoadjuvant	WES	2
NA	splicing	NA	NA	NA	NA	NA	NA	NA	NA	NA	NA	NA	NA	NA	NA	NA	missense	NA	NA	DFCI-MSKCC	Neoadjuvant	WES	6
NA	multiple hit	NA	NA	NA	missense	NA	frameshift	NA	NA	NA	NA	NA	NA	NA	NA	NA	NA	NA	NA	DFCI-MSKCC	Neoadjuvant	WES	7
NA	frameshift	NA	nonsense	frameshift	NA	NA	NA	NA	NA	NA	NA	NA	NA	NA	NA	NA	NA	NA	NA	DFCI-MSKCC	Neoadjuvant	WES	6
NA	missense	NA	multiple hit	NA	NA	NA	NA	NA	NA	NA	NA	NA	NA	NA	NA	NA	NA	missense	NA	DFCI-MSKCC	Neoadjuvant	WES	6
NA	multiple hit	NA	missense	NA	NA	NA	frameshift	NA	NA	NA	NA	NA	NA	NA	NA	NA	NA	NA	NA	DFCI-MSKCC	Neoadjuvant	WES	4
NA	NA	frameshift	NA	NA	NA	NA	NA	NA	NA	NA	NA	NA	NA	NA	NA	NA	NA	NA	NA	DFCI-MSKCC	Neoadjuvant	WES	2
missense	NA	missense	NA	NA	NA	NA	NA	NA	NA	NA	NA	NA	missense	NA	NA	NA	NA	NA	missense	DFCI-MSKCC	Neoadjuvant	WES	2
NA	NA	NA	missense	NA	NA	NA	NA	NA	NA	NA	NA	NA	NA	NA	nonsense	NA	NA	NA	NA	DFCI-MSKCC	Neoadjuvant	WES	4
NA	missense	NA	NA	missense	missense	NA	NA	NA	NA	NA	NA	NA	NA	NA	NA	nonsense	NA	NA	NA	DFCI-MSKCC	Neoadjuvant	WES	4
NA	missense	NA	NA	NA	NA	NA	NA	NA	NA	NA	NA	NA	NA	NA	NA	NA	NA	NA	NA	DFCI-MSKCC	Neoadjuvant	WES	2
NA	multiple hit	nonsense	nonsense	NA	missense	NA	NA	NA	NA	NA	NA	NA	NA	NA	NA	missense	NA	NA	NA	DFCI-MSKCC	Neoadjuvant	WES	5
NA	NA	NA	frameshift	NA	NA	NA	NA	NA	NA	NA	NA	NA	NA	missense	NA	NA	NA	NA	NA	DFCI-MSKCC	Neoadjuvant	WES	3
NA	nonsense	NA	NA	NA	NA	NA	NA	NA	NA	NA	NA	NA	NA	NA	NA	NA	NA	NA	NA	DFCI-MSKCC	Neoadjuvant	WES	2
NA	NA	frameshift	NA	NA	NA	NA	NA	nonsense	NA	NA	NA	NA	NA	missense	NA	NA	NA	NA	NA	DFCI-MSKCC	Neoadjuvant	WES	1
NA	NA	NA	NA	NA	NA	NA	NA	NA	NA	NA	NA	NA	NA	NA	NA	NA	NA	NA	NA	DFCI-MSKCC	Neoadjuvant	WES	0
missense	NA	nonsense	NA	nonsense	NA	NA	NA	nonsense	nonsense	NA	NA	NA	NA	NA	NA	missense	NA	NA	NA	Philadelphia	Neoadjuvant	WES	13
NA	nonsense	nonsense	NA	nonsense	NA	NA	NA	NA	NA	NA	NA	NA	NA	NA	NA	NA	NA	NA	NA	Philadelphia	Neoadjuvant	WES	3
missense	missense	NA	NA	NA	missense	NA	NA	missense	NA	NA	NA	NA	missense	missense	NA	NA	NA	NA	NA	Philadelphia	Neoadjuvant	WES	10
NA	missense	NA	NA	NA	NA	NA	NA	NA	NA	NA	NA	NA	NA	NA	NA	NA	NA	NA	NA	Philadelphia	Neoadjuvant	WES	11
NA	missense	NA	NA	NA	NA	NA	NA	NA	NA	NA	NA	NA	NA	NA	NA	NA	NA	NA	NA	Philadelphia	Neoadjuvant	WES	18
NA	NA	NA	NA	nonsense	NA	NA	NA	NA	NA	missense	NA	NA	NA	NA	NA	NA	NA	NA	NA	Philadelphia	Neoadjuvant	WES	9
NA	multiple hit	NA	missense	nonsense	NA	NA	NA	NA	NA	NA	multiple hit	NA	NA	NA	NA	NA	NA	missense	NA	Philadelphia	Neoadjuvant	WES	7
NA	NA	nonsense	NA	NA	NA	NA	missense	NA	NA	missense	NA	NA	NA	NA	NA	NA	NA	NA	NA	Philadelphia	Neoadjuvant	WES	6
missense	nonsense	nonsense	missense	NA	missense	NA	NA	NA	NA	NA	missense	NA	NA	NA	nonsense	NA	NA	nonsense	NA	Philadelphia	Neoadjuvant	WES	16
missense	NA	NA	missense	NA	NA	NA	NA	NA	NA	NA	NA	NA	NA	NA	NA	missense	NA	NA	NA	Philadelphia	Neoadjuvant	WES	8
multiple hit	multiple hit	NA	NA	NA	NA	NA	missense	NA	NA	NA	NA	NA	NA	NA	NA	NA	NA	NA	NA	Philadelphia	Neoadjuvant	WES	6
missense	nonsense	NA	NA	NA	NA	NA	multiple hit	NA	NA	NA	NA	NA	missense	NA	NA	NA	NA	NA	NA	Philadelphia	Neoadjuvant	WES	15
NA	missense	NA	NA	NA	NA	NA	NA	NA	NA	NA	NA	NA	NA	NA	NA	NA	NA	NA	NA	Philadelphia	Neoadjuvant	WES	3
NA	nonsense	NA	NA	NA	NA	NA	NA	NA	NA	NA	NA	NA	NA	NA	NA	NA	NA	NA	NA	Philadelphia	Neoadjuvant	WES	4
missense	missense	nonsense	NA	NA	NA	NA	NA	NA	NA	NA	missense	NA	NA	NA	NA	NA	NA	NA	NA	Philadelphia	Neoadjuvant	WES	16
NA	nonsense	splicing	NA	NA	missense	NA	NA	NA	NA	NA	NA	NA	NA	NA	NA	NA	NA	NA	NA	Philadelphia	Neoadjuvant	WES	5
NA	NA	nonsense	NA	NA	missense	NA	NA	NA	missense	NA	NA	NA	NA	NA	NA	NA	NA	NA	NA	Philadelphia	Neoadjuvant	WES	3
NA	NA	nonsense	NA	NA	NA	NA	NA	NA	NA	NA	NA	NA	NA	missense	NA	NA	NA	NA	NA	Philadelphia	Neoadjuvant	WES	10
NA	splicing	NA	multiple hit	NA	NA	NA	NA	NA	NA	NA	NA	NA	NA	NA	NA	missense	NA	NA	NA	Philadelphia	Neoadjuvant	WES	4
NA	missense	nonsense	nonsense	NA	NA	NA	NA	NA	missense	multiple hit	missense	NA	NA	nonsense	NA	NA	NA	NA	NA	Philadelphia	Neoadjuvant	WES	8
NA	NA	NA	multiple hit	multiple hit	missense	NA	NA	NA	NA	NA	NA	NA	NA	NA	NA	NA	NA	NA	NA	Philadelphia	Neoadjuvant	WES	6
NA	missense	splicing	NA	NA	missense	NA	NA	NA	NA	NA	missense	NA	NA	NA	NA	NA	NA	NA	NA	Philadelphia	Neoadjuvant	WES	8
NA	NA	nonsense	missense	NA	NA	NA	NA	NA	NA	missense	NA	NA	NA	NA	NA	missense	NA	NA	NA	Philadelphia	Neoadjuvant	WES	15
NA	NA	missense	NA	NA	NA	NA	NA	NA	NA	NA	NA	NA	NA	NA	NA	NA	NA	NA	NA	Philadelphia	Neoadjuvant	WES	4
NA	missense	NA	NA	NA	NA	NA	NA	NA	nonsense	NA	NA	NA	NA	nonsense	NA	NA	NA	NA	NA	Philadelphia	Neoadjuvant	WES	6
NA	missense	NA	NA	NA	NA	NA	NA	NA	missense	NA	NA	NA	NA	NA	NA	NA	NA	NA	NA	Philadelphia	Neoadjuvant	WES	7
NA	NA	NA	NA	NA	NA	NA	NA	NA	NA	NA	NA	NA	NA	NA	NA	NA	NA	NA	NA	Philadelphia	Neoadjuvant	WES	6
NA	NA	missense	NA	NA	NA	NA	NA	NA	NA	NA	NA	NA	missense	NA	NA	NA	NA	NA	NA	Philadelphia	Neoadjuvant	WES	3
NA	missense	multiple hit	multiple hit	NA	NA	NA	NA	NA	NA	NA	NA	NA	NA	NA	NA	NA	NA	NA	NA	Philadelphia	Neoadjuvant	WES	6
missense	missense	nonsense	NA	NA	NA	NA	NA	NA	NA	NA	missense	NA	NA	NA	NA	NA	NA	NA	NA	Philadelphia	Neoadjuvant	WES	5
NA	multiple hit	NA	NA	nonsense	NA	NA	NA	NA	NA	missense	NA	NA	NA	NA	NA	NA	missense	missense	NA	Philadelphia	Neoadjuvant	WES	4
missense	NA	NA	missense	NA	NA	NA	NA	NA	NA	NA	missense	NA	missense	NA	NA	NA	NA	NA	NA	Philadelphia	Neoadjuvant	WES	10
NA	missense	nonsense	multiple hit	NA	missense	NA	NA	NA	NA	NA	NA	NA	NA	missense	NA	NA	NA	NA	NA	Philadelphia	Neoadjuvant	WES	8
NA	missense	nonsense	missense	NA	NA	NA	NA	NA	missense	NA	NA	NA	NA	NA	NA	missense	NA	NA	NA	Philadelphia	Neoadjuvant	WES	7
missense	NA	NA	NA	NA	NA	NA	NA	NA	NA	NA	NA	NA	NA	NA	NA	NA	NA	NA	NA	Philadelphia	Neoadjuvant	WES	5
NA	missense	NA	NA	NA	NA	NA	missense	NA	NA	NA	NA	NA	NA	NA	NA	NA	NA	NA	NA	Philadelphia	Neoadjuvant	WES	3
NA	missense	multiple hit	NA	NA	missense	NA	NA	NA	NA	NA	multiple hit	NA	NA	missense	NA	NA	NA	NA	NA	Philadelphia	Neoadjuvant	WES	12
NA	NA	NA	NA	NA	NA	NA	NA	NA	NA	missense	NA	NA	NA	NA	NA	NA	nonsense	NA	NA	Philadelphia	Neoadjuvant	WES	5
NA	NA	multiple hit	NA	NA	NA	missense	NA	NA	NA	NA	NA	NA	NA	NA	NA	NA	NA	NA	missense	Philadelphia	Neoadjuvant	WES	4
NA	NA	missense	NA	NA	NA	NA	NA	NA	NA	NA	NA	NA	NA	NA	NA	NA	NA	NA	NA	Philadelphia	Neoadjuvant	WES	3
NA	NA	NA	nonsense	NA	multiple hit	multiple hit	NA	NA	NA	NA	NA	NA	NA	NA	NA	NA	NA	NA	NA	Philadelphia	Neoadjuvant	WES	4
NA	multiple hit	NA	nonsense	NA	NA	NA	NA	NA	NA	NA	NA	NA	NA	NA	NA	NA	NA	missense	NA	Philadelphia	Neoadjuvant	WES	6
NA	NA	NA	NA	NA	NA	missense	NA	NA	NA	NA	NA	NA	NA	NA	NA	NA	NA	NA	NA	Philadelphia	Neoadjuvant	WES	2
NA	NA	NA	multiple hit	NA	NA	NA	NA	NA	NA	NA	NA	NA	NA	NA	NA	NA	NA	NA	NA	Philadelphia	Neoadjuvant	WES	3
NA	NA	NA	nonsense	NA	NA	missense	NA	NA	NA	NA	missense	NA	NA	NA	NA	NA	NA	missense	NA	Philadelphia	Neoadjuvant	WES	3
NA	missense	NA	NA	NA	NA	NA	NA	NA	NA	NA	NA	NA	NA	NA	NA	missense	NA	NA	NA	Philadelphia	Neoadjuvant	WES	3
NA	NA	splicing	NA	NA	NA	NA	NA	NA	NA	NA	NA	NA	NA	NA	NA	NA	NA	NA	NA	Philadelphia	Neoadjuvant	WES	3
NA	NA	nonsense	NA	NA	NA	NA	NA	NA	NA	NA	multiple hit	NA	NA	NA	NA	NA	NA	NA	NA	Philadelphia	Neoadjuvant	WES	2
NA	missense	NA	NA	missense	multiple hit	NA	splicing	NA	NA	NA	NA	NA	NA	nonsense	NA	NA	NA	nonsense	NA	Aarhus	Neoadjuvant	WES	9
NA	NA	NA	NA	NA	NA	NA	NA	NA	NA	NA	NA	NA	NA	NA	NA	NA	NA	NA	NA	Aarhus	Neoadjuvant	WES	6
missense	NA	nonsense	NA	missense	NA	NA	NA	NA	NA	NA	NA	NA	NA	NA	NA	NA	NA	NA	NA	Aarhus	Neoadjuvant	WES	12
missense	multiple hit	nonsense	nonsense	nonsense	NA	NA	NA	NA	NA	missense	NA	NA	NA	multiple hit	NA	NA	NA	missense	NA	Aarhus	Neoadjuvant	WES	20
NA	NA	missense	NA	NA	NA	NA	NA	NA	NA	NA	NA	NA	NA	NA	NA	NA	NA	NA	NA	Aarhus	Neoadjuvant	WES	3
NA	NA	NA	NA	NA	NA	NA	frameshift	NA	NA	NA	NA	NA	NA	NA	NA	NA	frameshift	NA	NA	Aarhus	Neoadjuvant	WES	9
NA	missense	NA	NA	multiple hit	NA	NA	nonsense	NA	NA	NA	NA	NA	NA	NA	NA	NA	NA	NA	NA	Aarhus	Neoadjuvant	WES	8
NA	missense	NA	nonsense	NA	NA	missense	NA	NA	missense	NA	NA	splicing	NA	NA	nonsense	NA	NA	NA	NA	Aarhus	Neoadjuvant	WES	4
NA	missense	nonsense	NA	in-frame	missense	NA	NA	NA	NA	NA	NA	NA	NA	NA	NA	NA	NA	NA	NA	Aarhus	Neoadjuvant	WES	9
NA	frameshift	NA	NA	NA	NA	NA	splicing	NA	NA	missense	NA	NA	missense	NA	NA	NA	NA	NA	NA	Aarhus	Neoadjuvant	WES	5
NA	missense	NA	NA	frameshift	multiple hit	NA	NA	NA	missense	NA	NA	NA	NA	NA	NA	NA	NA	NA	NA	Aarhus	Neoadjuvant	WES	14
NA	missense	NA	NA	NA	NA	NA	nonsense	multiple hit	NA	NA	NA	NA	NA	NA	NA	NA	NA	NA	NA	Aarhus	Neoadjuvant	WES	5
NA	frameshift	nonsense	NA	NA	NA	NA	NA	NA	NA	NA	NA	NA	NA	NA	NA	NA	NA	NA	NA	Aarhus	Neoadjuvant	WES	3
NA	missense	NA	nonsense	multiple hit	missense	NA	multiple hit	NA	NA	NA	NA	NA	NA	NA	NA	NA	NA	missense	NA	Aarhus	Neoadjuvant	WES	15
missense	frameshift	nonsense	nonsense	frameshift	NA	NA	NA	NA	NA	NA	NA	missense	missense	NA	frameshift	NA	NA	NA	NA	Aarhus	Neoadjuvant	WES	13
missense	missense	nonsense	NA	frameshift	NA	NA	nonsense	NA	missense	NA	multiple hit	NA	NA	NA	NA	NA	NA	NA	missense	Aarhus	Neoadjuvant	WES	14
NA	splicing	NA	missense	frameshift	missense	NA	nonsense	NA	NA	NA	missense	NA	NA	NA	NA	NA	NA	NA	NA	Aarhus	Neoadjuvant	WES	8
missense	in-frame	NA	missense	NA	NA	NA	NA	missense	NA	NA	NA	missense	NA	missense	NA	missense	NA	missense	NA	Aarhus	Neoadjuvant	WES	23
missense	missense	nonsense	NA	NA	missense	NA	NA	NA	NA	NA	NA	nonsense	NA	NA	NA	NA	NA	NA	NA	Aarhus	Neoadjuvant	WES	10
NA	missense	frameshift	NA	NA	NA	NA	NA	NA	NA	NA	NA	multiple hit	NA	NA	NA	frameshift	NA	NA	NA	Aarhus	Neoadjuvant	WES	7
NA	NA	nonsense	frameshift	NA	missense	multiple hit	NA	NA	NA	NA	NA	frameshift	NA	NA	NA	NA	NA	NA	NA	Aarhus	Neoadjuvant	WES	3
NA	NA	frameshift	NA	NA	NA	NA	NA	NA	NA	NA	NA	multiple hit	NA	NA	NA	NA	NA	NA	NA	Aarhus	Neoadjuvant	WES	5
NA	NA	NA	NA	multiple hit	NA	NA	NA	NA	NA	NA	NA	NA	NA	NA	NA	NA	NA	NA	NA	Aarhus	Neoadjuvant	WES	3
NA	NA	NA	NA	nonsense	missense	NA	NA	NA	NA	NA	NA	NA	missense	NA	NA	NA	NA	NA	NA	Aarhus	Neoadjuvant	WES	5
NA	NA	nonsense	NA	NA	missense	missense	NA	NA	NA	missense	NA	frameshift	NA	missense	NA	NA	NA	NA	NA	Aarhus	Neoadjuvant	WES	3
missense	multiple hit	NA	NA	frameshift	NA	NA	NA	NA	NA	NA	missense	NA	NA	multiple hit	NA	multiple hit	NA	NA	NA	Aarhus	Neoadjuvant	WES	15
missense	missense	nonsense	NA	frameshift	missense	missense	NA	NA	NA	NA	NA	NA	missense	NA	NA	missense	NA	NA	NA	Aarhus	Neoadjuvant	WES	15
NA	NA	NA	NA	NA	NA	NA	NA	NA	NA	NA	NA	NA	NA	NA	NA	NA	NA	NA	NA	Aarhus	Neoadjuvant	WES	4
missense	missense	NA	NA	NA	NA	NA	frameshift	nonsense	NA	NA	NA	NA	NA	NA	NA	NA	NA	NA	NA	Aarhus	Neoadjuvant	WES	11
NA	missense	nonsense	NA	NA	NA	NA	NA	NA	NA	NA	NA	NA	NA	NA	NA	nonsense	NA	NA	NA	Aarhus	Neoadjuvant	WES	7
NA	missense	frameshift	NA	NA	NA	NA	NA	missense	NA	NA	NA	NA	NA	NA	NA	NA	NA	NA	NA	Aarhus	Neoadjuvant	WES	2
NA	NA	NA	NA	multiple hit	NA	NA	NA	NA	NA	NA	NA	NA	missense	NA	NA	NA	NA	NA	NA	Aarhus	Neoadjuvant	WES	8
NA	missense	NA	NA	NA	NA	missense	nonsense	NA	NA	multiple hit	NA	NA	NA	NA	NA	NA	NA	NA	NA	Aarhus	Neoadjuvant	WES	18
NA	nonsense	NA	NA	NA	NA	NA	NA	NA	NA	NA	NA	NA	NA	NA	NA	NA	NA	NA	NA	Aarhus	Neoadjuvant	WES	4
NA	missense	NA	nonsense	NA	NA	NA	splicing	NA	NA	NA	NA	NA	NA	NA	NA	NA	NA	NA	NA	Aarhus	Neoadjuvant	WES	2
NA	missense	NA	NA	NA	NA	NA	NA	NA	NA	NA	NA	NA	NA	NA	NA	NA	NA	missense	NA	Aarhus	Neoadjuvant	WES	4
NA	NA	NA	NA	NA	NA	NA	NA	NA	NA	multiple hit	NA	NA	NA	NA	NA	NA	frameshift	NA	NA	Aarhus	Neoadjuvant	WES	1
missense	multiple hit	NA	NA	multiple hit	missense	NA	multiple hit	NA	NA	NA	NA	NA	NA	NA	NA	NA	NA	NA	NA	Aarhus	Neoadjuvant	WES	13
NA	NA	NA	NA	NA	NA	NA	NA	NA	NA	missense	NA	NA	NA	NA	NA	NA	NA	NA	NA	Aarhus	Neoadjuvant	WES	2
missense	splicing	NA	NA	NA	NA	NA	missense	NA	NA	NA	NA	NA	NA	NA	NA	NA	frameshift	NA	NA	Aarhus	Neoadjuvant	WES	6
NA	nonsense	NA	multiple hit	NA	NA	NA	NA	NA	NA	NA	NA	NA	NA	NA	NA	NA	NA	missense	NA	Aarhus	Neoadjuvant	WES	4
NA	missense	NA	multiple hit	NA	NA	NA	splicing	multiple hit	NA	missense	NA	NA	NA	NA	NA	NA	NA	NA	NA	Aarhus	Neoadjuvant	WES	5
NA	NA	nonsense	NA	NA	NA	NA	NA	NA	NA	NA	NA	missense	NA	NA	NA	NA	NA	NA	multiple hit	Aarhus	Neoadjuvant	WES	9
NA	NA	NA	NA	NA	NA	NA	NA	NA	NA	NA	NA	NA	NA	NA	NA	NA	NA	NA	NA	Aarhus	Neoadjuvant	WES	2
NA	multiple hit	NA	missense	splicing	NA	NA	nonsense	NA	NA	NA	NA	NA	NA	NA	NA	NA	NA	NA	NA	Aarhus	Neoadjuvant	WES	3
NA	missense	NA	NA	NA	NA	NA	nonsense	NA	NA	NA	missense	NA	NA	NA	NA	frameshift	NA	NA	NA	Aarhus	Neoadjuvant	WES	9
NA	NA	NA	NA	NA	NA	NA	NA	NA	missense	NA	NA	NA	NA	NA	NA	NA	NA	NA	NA	Aarhus	Neoadjuvant	WES	3
NA	NA	NA	NA	NA	NA	missense	NA	NA	NA	NA	NA	NA	missense	NA	frameshift	NA	missense	NA	NA	Aarhus	Neoadjuvant	WES	7
NA	missense	missense	NA	nonsense	multiple hit	missense	NA	NA	NA	NA	NA	nonsense	NA	NA	NA	NA	NA	NA	missense	Aarhus	Neoadjuvant	WES	4
NA	NA	NA	frameshift	NA	NA	NA	NA	frameshift	NA	NA	NA	NA	NA	NA	frameshift	NA	NA	NA	NA	Aarhus	Neoadjuvant	WES	6
NA	multiple hit	frameshift	NA	nonsense	NA	NA	NA	NA	NA	NA	NA	NA	NA	NA	NA	NA	NA	NA	NA	Aarhus	Neoadjuvant	WES	4
NA	multiple hit	NA	NA	NA	NA	NA	NA	NA	NA	NA	NA	NA	nonsense	NA	NA	NA	NA	NA	NA	Aarhus	Neoadjuvant	WES	2
NA	NA	NA	nonsense	NA	NA	NA	NA	NA	NA	missense	missense	NA	NA	NA	NA	NA	NA	NA	NA	Aarhus	Neoadjuvant	WES	2
NA	NA	nonsense	NA	NA	NA	missense	NA	NA	NA	missense	missense	NA	NA	NA	NA	NA	NA	NA	NA	Aarhus	Neoadjuvant	WES	6
NA	NA	NA	NA	NA	NA	NA	NA	NA	NA	NA	NA	NA	NA	NA	NA	NA	NA	NA	NA	Aarhus	Neoadjuvant	WES	2
NA	missense	NA	NA	NA	NA	NA	NA	NA	NA	NA	NA	NA	NA	NA	NA	NA	NA	NA	NA	Aarhus	Neoadjuvant	WES	1
NA	NA	nonsense	NA	NA	missense	missense	NA	NA	nonsense	NA	NA	nonsense	NA	NA	NA	NA	NA	NA	NA	Aarhus	Neoadjuvant	WES	2
NA	missense	splicing	NA	NA	NA	missense	NA	missense	NA	NA	NA	NA	NA	NA	NA	NA	NA	NA	NA	Aarhus	Neoadjuvant	WES	3
NA	NA	NA	NA	NA	NA	NA	NA	NA	NA	NA	NA	NA	NA	NA	NA	NA	NA	NA	NA	Aarhus	Neoadjuvant	WES	0
NA	NA	NA	NA	NA	NA	NA	NA	NA	NA	NA	NA	NA	NA	NA	NA	NA	NA	NA	NA	Aarhus	Neoadjuvant	WES	0
NA	NA	NA	NA	NA	NA	NA	NA	NA	NA	NA	missense	NA	NA	NA	NA	NA	NA	NA	NA	DFCI Oncopanel	Metastatic	Targeted	11.9469
NA	multiple hit	nonsense	NA	multiple hit	missense	NA	NA	multiple hit	NA	NA	NA	NA	multiple hit	NA	nonsense	NA	NA	NA	NA	DFCI Oncopanel	Metastatic	Targeted	36.3123
NA	missense	NA	NA	NA	NA	NA	NA	NA	NA	NA	NA	NA	NA	NA	NA	NA	NA	NA	NA	DFCI Oncopanel	Metastatic	Targeted	19.3665
NA	NA	NA	NA	NA	NA	NA	missense	NA	NA	multiple hit	NA	nonsense	NA	NA	NA	NA	NA	NA	NA	DFCI Oncopanel	Metastatic	Targeted	21.7874
missense	NA	missense	NA	multiple hit	missense	NA	NA	NA	NA	missense	missense	NA	NA	NA	NA	NA	NA	NA	NA	DFCI Oncopanel	Metastatic	Targeted	32.681
NA	NA	NA	NA	NA	NA	NA	NA	NA	NA	NA	multiple hit	NA	NA	NA	NA	NA	NA	NA	NA	DFCI Oncopanel	Metastatic	Targeted	14.5249
NA	NA	nonsense	NA	NA	NA	missense	NA	NA	NA	NA	NA	splicing	NA	NA	NA	NA	NA	NA	NA	DFCI Oncopanel	Metastatic	Targeted	14.6018
NA	splicing	missense	NA	NA	NA	NA	NA	NA	splicing	NA	NA	NA	NA	NA	NA	NA	NA	NA	NA	DFCI Oncopanel	Metastatic	Targeted	7.26245
missense	NA	multiple hit	NA	missense	NA	missense	NA	NA	NA	NA	NA	frameshift	NA	NA	NA	NA	NA	NA	NA	DFCI Oncopanel	Metastatic	Targeted	17.2566
NA	missense	splicing	NA	NA	NA	NA	NA	NA	NA	NA	NA	NA	NA	missense	NA	NA	NA	NA	NA	DFCI Oncopanel	Metastatic	Targeted	14.5249
missense	NA	NA	nonsense	NA	missense	NA	NA	NA	NA	NA	NA	NA	NA	frameshift	NA	NA	NA	NA	NA	DFCI Oncopanel	Metastatic	Targeted	19.0103
NA	multiple hit	NA	frameshift	NA	NA	NA	NA	NA	NA	NA	NA	missense	NA	NA	NA	NA	NA	NA	NA	DFCI Oncopanel	Metastatic	Targeted	7.60411
NA	splicing	NA	missense	NA	NA	NA	NA	NA	NA	missense	NA	NA	NA	NA	NA	NA	NA	NA	NA	DFCI Oncopanel	Metastatic	Targeted	16.729
missense	NA	NA	NA	nonsense	NA	in-frame	missense	missense	NA	missense	missense	NA	NA	NA	NA	nonsense	NA	NA	NA	DFCI Oncopanel	Metastatic	Targeted	26.6144
NA	frameshift	NA	NA	NA	NA	NA	NA	NA	NA	NA	NA	NA	NA	NA	NA	NA	NA	NA	NA	DFCI Oncopanel	Metastatic	Targeted	9.88535
NA	NA	NA	NA	NA	NA	missense	NA	missense	NA	NA	NA	NA	NA	NA	frameshift	NA	NA	NA	NA	DFCI Oncopanel	Metastatic	Targeted	9.12493
NA	missense	NA	multiple hit	NA	NA	NA	NA	NA	NA	NA	NA	NA	NA	NA	NA	NA	NA	NA	NA	DFCI Oncopanel	Metastatic	Targeted	11.4062
NA	missense	NA	NA	NA	NA	NA	NA	NA	NA	NA	NA	NA	NA	NA	NA	NA	NA	NA	NA	DFCI Oncopanel	Metastatic	Targeted	7.60411
NA	NA	nonsense	NA	nonsense	missense	NA	NA	NA	NA	missense	splicing	NA	missense	NA	NA	NA	NA	NA	NA	DFCI Oncopanel	Metastatic	Targeted	13.6874
missense	nonsense	NA	NA	splicing	NA	NA	NA	NA	NA	NA	NA	NA	NA	NA	NA	NA	NA	NA	NA	DFCI Oncopanel	Metastatic	Targeted	22.0519
NA	NA	NA	missense	NA	NA	multiple hit	NA	NA	NA	NA	nonsense	NA	NA	NA	NA	NA	NA	NA	NA	DFCI Oncopanel	Metastatic	Targeted	12.927
NA	NA	NA	multiple hit	NA	missense	NA	NA	NA	nonsense	multiple hit	NA	NA	NA	multiple hit	NA	missense	multiple hit	NA	NA	DFCI Oncopanel	Metastatic	Targeted	89.7285
NA	NA	NA	NA	NA	NA	missense	NA	NA	NA	NA	NA	NA	NA	NA	NA	NA	NA	NA	NA	DFCI Oncopanel	Metastatic	Targeted	5.32288
missense	NA	NA	NA	frameshift	NA	NA	NA	NA	NA	NA	NA	NA	missense	NA	NA	NA	NA	NA	NA	DFCI Oncopanel	Metastatic	Targeted	8.36452
NA	NA	frameshift	NA	NA	NA	missense	NA	NA	NA	NA	missense	NA	NA	NA	NA	nonsense	NA	NA	NA	DFCI Oncopanel	Metastatic	Targeted	9.88535
NA	NA	NA	multiple hit	multiple hit	NA	missense	NA	NA	multiple hit	NA	NA	NA	NA	NA	NA	NA	NA	NA	frameshift	DFCI Oncopanel	Metastatic	Targeted	52.4684
NA	missense	NA	NA	NA	NA	NA	NA	NA	NA	NA	NA	NA	NA	NA	NA	NA	NA	NA	NA	DFCI Oncopanel	Metastatic	Targeted	6.8437
NA	multiple hit	NA	NA	NA	NA	NA	splicing	NA	NA	NA	missense	NA	NA	NA	NA	missense	NA	NA	NA	DFCI Oncopanel	Metastatic	Targeted	10.6458
NA	missense	nonsense	multiple hit	multiple hit	NA	NA	NA	NA	NA	NA	NA	NA	multiple hit	NA	NA	NA	NA	NA	NA	DFCI Oncopanel	Metastatic	Targeted	19.7707
NA	NA	NA	NA	NA	missense	NA	NA	NA	NA	NA	multiple hit	NA	NA	NA	NA	NA	NA	NA	NA	DFCI Oncopanel	Metastatic	Targeted	9.12493
NA	missense	NA	NA	frameshift	NA	NA	frameshift	NA	NA	NA	NA	NA	missense	NA	NA	NA	NA	NA	frameshift	DFCI Oncopanel	Metastatic	Targeted	22.8123
NA	NA	NA	missense	multiple hit	NA	NA	NA	NA	multiple hit	missense	NA	NA	NA	missense	NA	NA	NA	NA	NA	DFCI Oncopanel	Metastatic	Targeted	63.1141
NA	missense	NA	nonsense	NA	NA	NA	nonsense	NA	NA	NA	NA	multiple hit	missense	NA	NA	missense	NA	NA	NA	DFCI Oncopanel	Metastatic	Targeted	17.4895
NA	nonsense	NA	NA	nonsense	missense	NA	missense	multiple hit	multiple hit	missense	NA	NA	NA	NA	splicing	NA	NA	NA	missense	DFCI Oncopanel	Metastatic	Targeted	34.2185
NA	NA	NA	NA	multiple hit	NA	NA	nonsense	NA	NA	NA	missense	NA	missense	NA	NA	missense	NA	NA	NA	DFCI Oncopanel	Metastatic	Targeted	15.2082
NA	missense	NA	multiple hit	multiple hit	missense	NA	NA	missense	NA	NA	missense	NA	NA	NA	NA	NA	NA	NA	missense	DFCI Oncopanel	Metastatic	Targeted	54.7496
NA	NA	NA	NA	NA	NA	missense	NA	NA	NA	NA	NA	NA	NA	NA	frameshift	NA	NA	NA	NA	DFCI Oncopanel	Metastatic	Targeted	7.60411
NA	NA	in-frame	NA	NA	missense	missense	NA	missense	NA	missense	NA	NA	in-frame	NA	NA	nonsense	NA	NA	NA	DFCI Oncopanel	Metastatic	Targeted	17.4895
NA	NA	NA	frameshift	NA	missense	NA	NA	NA	splicing	NA	NA	NA	NA	NA	NA	NA	frameshift	NA	NA	DFCI Oncopanel	Metastatic	Targeted	16.729
NA	NA	NA	NA	NA	NA	NA	NA	NA	NA	NA	missense	NA	NA	missense	NA	missense	NA	NA	NA	DFCI Oncopanel	Metastatic	Targeted	11.4062
NA	missense	NA	multiple hit	NA	NA	NA	NA	NA	NA	NA	NA	NA	NA	NA	frameshift	multiple hit	NA	NA	NA	DFCI Oncopanel	Metastatic	Targeted	15.2082
NA	missense	NA	multiple hit	NA	NA	NA	NA	NA	NA	NA	NA	NA	NA	NA	NA	NA	NA	NA	NA	DFCI Oncopanel	Metastatic	Targeted	10.6458
missense	NA	in-frame	NA	missense	NA	NA	NA	NA	frameshift	NA	NA	NA	multiple hit	NA	NA	NA	NA	NA	NA	DFCI Oncopanel	Metastatic	Targeted	27.3748
NA	frameshift	frameshift	NA	nonsense	NA	NA	NA	NA	multiple hit	NA	NA	NA	NA	missense	NA	NA	NA	NA	NA	DFCI Oncopanel	Metastatic	Targeted	16.9457
NA	splicing	NA	multiple hit	NA	NA	NA	NA	NA	NA	NA	NA	NA	NA	NA	NA	NA	NA	NA	NA	DFCI Oncopanel	Metastatic	Targeted	11.4062
NA	NA	NA	NA	NA	NA	NA	NA	NA	NA	NA	NA	NA	NA	NA	NA	NA	NA	NA	NA	DFCI Oncopanel	Metastatic	Targeted	6.08329
NA	NA	NA	NA	NA	NA	missense	NA	NA	missense	NA	NA	NA	NA	NA	NA	NA	NA	NA	NA	DFCI Oncopanel	Metastatic	Targeted	5.32288
NA	missense	nonsense	missense	nonsense	NA	NA	NA	splicing	multiple hit	NA	NA	NA	NA	NA	NA	NA	missense	NA	NA	DFCI Oncopanel	Metastatic	Targeted	32.6977
NA	missense	NA	NA	NA	NA	NA	NA	NA	NA	NA	NA	NA	NA	NA	NA	NA	NA	NA	NA	DFCI Oncopanel	Metastatic	Targeted	9.29203
NA	NA	NA	NA	NA	NA	missense	NA	NA	NA	NA	NA	NA	NA	NA	NA	NA	NA	NA	NA	DFCI Oncopanel	Metastatic	Targeted	3.9823
NA	missense	NA	NA	missense	NA	NA	nonsense	NA	NA	NA	NA	NA	NA	NA	NA	multiple hit	NA	NA	NA	DFCI Oncopanel	Metastatic	Targeted	11.4062
NA	nonsense	NA	nonsense	multiple hit	NA	NA	frameshift	NA	NA	NA	NA	NA	NA	NA	NA	NA	NA	NA	NA	DFCI Oncopanel	Metastatic	Targeted	19.3665
NA	missense	NA	NA	NA	NA	NA	NA	NA	NA	NA	NA	NA	NA	missense	NA	NA	frameshift	NA	NA	DFCI Oncopanel	Metastatic	Targeted	23.5727
NA	nonsense	NA	NA	nonsense	missense	NA	NA	nonsense	NA	NA	NA	NA	multiple hit	NA	NA	NA	NA	NA	NA	DFCI Oncopanel	Metastatic	Targeted	33.8915
NA	nonsense	nonsense	NA	NA	NA	missense	NA	NA	NA	NA	splicing	NA	NA	NA	nonsense	NA	NA	NA	NA	DFCI Oncopanel	Metastatic	Targeted	35.7393
NA	NA	NA	NA	frameshift	NA	missense	NA	NA	NA	NA	NA	NA	NA	NA	nonsense	NA	NA	NA	NA	DFCI Oncopanel	Metastatic	Targeted	8.47286
NA	NA	NA	NA	NA	NA	NA	NA	NA	NA	NA	NA	NA	NA	NA	NA	NA	NA	NA	NA	DFCI Oncopanel	Metastatic	Targeted	2.28123
NA	missense	NA	NA	nonsense	missense	NA	NA	NA	NA	NA	missense	NA	missense	NA	frameshift	missense	NA	NA	NA	DFCI Oncopanel	Metastatic	Targeted	24.3332
NA	NA	missense	multiple hit	missense	NA	NA	frameshift	missense	nonsense	missense	NA	NA	NA	missense	NA	nonsense	frameshift	NA	NA	DFCI Oncopanel	Metastatic	Targeted	38.781
NA	multiple hit	NA	NA	multiple hit	missense	NA	NA	NA	NA	NA	NA	NA	NA	NA	NA	NA	nonsense	NA	NA	DFCI Oncopanel	Metastatic	Targeted	16.9457
NA	NA	NA	NA	frameshift	NA	NA	NA	missense	missense	missense	NA	NA	NA	NA	NA	NA	NA	NA	nonsense	DFCI Oncopanel	Metastatic	Targeted	42.3643
NA	missense	multiple hit	NA	NA	NA	missense	NA	NA	NA	missense	NA	NA	NA	NA	NA	NA	NA	NA	missense	DFCI Oncopanel	Metastatic	Targeted	30.2602
NA	in-frame	nonsense	NA	NA	NA	multiple hit	NA	missense	NA	NA	NA	NA	NA	NA	NA	NA	NA	NA	NA	DFCI Oncopanel	Metastatic	Targeted	13.2743
NA	multiple hit	NA	NA	NA	NA	NA	missense	NA	missense	NA	NA	NA	NA	NA	NA	NA	NA	NA	NA	DFCI Oncopanel	Metastatic	Targeted	12.1041
NA	NA	NA	NA	NA	NA	NA	NA	NA	missense	multiple hit	NA	NA	NA	NA	NA	NA	NA	NA	NA	DFCI Oncopanel	Metastatic	Targeted	10.6458
NA	missense	splicing	NA	NA	NA	NA	NA	NA	NA	NA	NA	NA	NA	NA	NA	NA	NA	NA	NA	DFCI Oncopanel	Metastatic	Targeted	16.9457
NA	missense	NA	NA	NA	missense	missense	nonsense	NA	NA	NA	missense	NA	missense	NA	NA	NA	nonsense	NA	NA	DFCI Oncopanel	Metastatic	Targeted	26.5486
NA	missense	NA	NA	NA	NA	NA	splicing	NA	NA	NA	NA	NA	NA	multiple hit	missense	NA	NA	NA	NA	DFCI Oncopanel	Metastatic	Targeted	9.88535
NA	multiple hit	NA	multiple hit	NA	NA	NA	NA	NA	NA	missense	NA	NA	missense	NA	frameshift	missense	NA	NA	NA	DFCI Oncopanel	Metastatic	Targeted	37.2601
NA	multiple hit	nonsense	missense	NA	missense	NA	NA	NA	NA	NA	NA	missense	in-frame	multiple hit	NA	NA	NA	NA	NA	DFCI Oncopanel	Metastatic	Targeted	26.629
NA	missense	NA	nonsense	nonsense	NA	NA	NA	NA	NA	NA	NA	NA	NA	missense	NA	NA	NA	NA	NA	DFCI Oncopanel	Metastatic	Targeted	12.927
missense	missense	missense	NA	NA	NA	NA	NA	NA	missense	multiple hit	NA	NA	NA	NA	NA	NA	NA	NA	NA	DFCI Oncopanel	Metastatic	Targeted	63.7168
NA	NA	NA	NA	missense	NA	NA	NA	NA	NA	NA	NA	NA	NA	NA	NA	NA	NA	NA	missense	DFCI Oncopanel	Metastatic	Targeted	18.1561
missense	missense	NA	NA	NA	NA	NA	multiple hit	NA	NA	NA	NA	NA	NA	NA	NA	NA	NA	NA	NA	DFCI Oncopanel	Metastatic	Targeted	18.1561
NA	nonsense	NA	NA	frameshift	NA	NA	multiple hit	NA	NA	NA	missense	NA	NA	NA	NA	NA	NA	NA	NA	DFCI Oncopanel	Metastatic	Targeted	18.1561
NA	missense	NA	nonsense	NA	NA	NA	NA	NA	NA	NA	NA	NA	NA	NA	NA	missense	NA	NA	NA	DFCI Oncopanel	Metastatic	Targeted	16.729
NA	NA	NA	multiple hit	multiple hit	NA	multiple hit	NA	NA	NA	NA	NA	NA	NA	NA	NA	multiple hit	NA	NA	NA	DFCI Oncopanel	Metastatic	Targeted	16.729
NA	NA	missense	NA	multiple hit	NA	missense	NA	multiple hit	NA	NA	NA	NA	NA	NA	NA	NA	NA	NA	NA	DFCI Oncopanel	Metastatic	Targeted	14.5249
NA	NA	frameshift	multiple hit	NA	NA	multiple hit	NA	NA	frameshift	NA	missense	NA	NA	NA	NA	NA	NA	NA	NA	DFCI Oncopanel	Metastatic	Targeted	70.2037
NA	NA	frameshift	NA	NA	NA	NA	NA	NA	missense	NA	NA	NA	NA	NA	NA	NA	NA	NA	NA	DFCI Oncopanel	Metastatic	Targeted	6.8437
missense	NA	nonsense	NA	multiple hit	missense	NA	missense	NA	missense	NA	missense	multiple hit	multiple hit	NA	NA	NA	missense	NA	NA	DFCI Oncopanel	Metastatic	Targeted	42.3643
NA	NA	frameshift	NA	NA	NA	missense	NA	NA	NA	NA	missense	NA	NA	NA	NA	NA	NA	NA	NA	DFCI Oncopanel	Metastatic	Targeted	18.1561
NA	missense	NA	NA	NA	NA	NA	NA	NA	NA	NA	NA	NA	NA	NA	NA	NA	NA	NA	NA	DFCI Oncopanel	Metastatic	Targeted	8.36452
NA	multiple hit	missense	NA	multiple hit	NA	NA	frameshift	NA	nonsense	missense	NA	NA	multiple hit	NA	NA	NA	frameshift	NA	NA	DFCI Oncopanel	Metastatic	Targeted	108.849
NA	NA	NA	NA	NA	missense	missense	NA	splicing	multiple hit	multiple hit	multiple hit	NA	NA	NA	NA	NA	NA	NA	NA	DFCI Oncopanel	Metastatic	Targeted	66.3716
missense	NA	NA	NA	NA	NA	NA	NA	NA	NA	NA	NA	NA	in-frame	NA	NA	missense	NA	NA	NA	DFCI Oncopanel	Metastatic	Targeted	9.88535
NA	NA	frameshift	NA	NA	NA	NA	NA	NA	NA	NA	NA	NA	NA	missense	nonsense	NA	NA	NA	NA	DFCI Oncopanel	Metastatic	Targeted	18.2499
nonsense	multiple hit	NA	NA	frameshift	NA	NA	NA	NA	NA	NA	NA	NA	NA	NA	NA	NA	NA	NA	NA	DFCI Oncopanel	Metastatic	Targeted	37.5227
NA	missense	nonsense	NA	NA	NA	NA	NA	NA	NA	NA	NA	nonsense	NA	NA	NA	NA	NA	NA	NA	DFCI Oncopanel	Metastatic	Targeted	12.1666
missense	in-frame	NA	NA	NA	missense	NA	NA	NA	NA	multiple hit	NA	multiple hit	NA	NA	NA	NA	missense	NA	NA	DFCI Oncopanel	Metastatic	Targeted	19.7707
NA	missense	NA	NA	NA	NA	NA	NA	NA	NA	NA	NA	NA	NA	NA	NA	NA	NA	NA	NA	DFCI Oncopanel	Metastatic	Targeted	3.80206
NA	nonsense	NA	NA	NA	NA	missense	NA	NA	NA	missense	missense	NA	missense	NA	NA	NA	NA	NA	NA	DFCI Oncopanel	Metastatic	Targeted	15.2082
NA	NA	nonsense	multiple hit	frameshift	missense	multiple hit	NA	nonsense	missense	NA	missense	NA	missense	frameshift	NA	NA	NA	NA	frameshift	DFCI Oncopanel	Metastatic	Targeted	83.5182
missense	NA	NA	NA	NA	NA	NA	NA	NA	NA	NA	NA	NA	NA	NA	NA	NA	NA	NA	missense	DFCI Oncopanel	Metastatic	Targeted	8.36452
NA	missense	NA	missense	NA	NA	NA	NA	NA	NA	NA	NA	NA	NA	NA	NA	NA	NA	NA	NA	DFCI Oncopanel	Metastatic	Targeted	8.36452
missense	NA	frameshift	NA	NA	missense	missense	NA	missense	NA	NA	NA	nonsense	NA	NA	NA	NA	NA	NA	multiple hit	DFCI Oncopanel	Metastatic	Targeted	33.1858
NA	NA	nonsense	NA	NA	NA	missense	NA	NA	NA	missense	NA	frameshift	NA	NA	nonsense	multiple hit	frameshift	NA	NA	DFCI Oncopanel	Metastatic	Targeted	16.729
NA	missense	NA	NA	NA	NA	NA	nonsense	NA	NA	NA	NA	NA	missense	NA	NA	NA	frameshift	NA	NA	DFCI Oncopanel	Metastatic	Targeted	11.4062
NA	NA	NA	NA	missense	NA	missense	NA	NA	NA	NA	NA	NA	NA	NA	NA	NA	NA	NA	NA	DFCI Oncopanel	Metastatic	Targeted	10.6195
missense	NA	frameshift	NA	NA	NA	NA	NA	NA	NA	NA	NA	NA	NA	NA	NA	NA	NA	NA	NA	DFCI Oncopanel	Metastatic	Targeted	9.88535
missense	missense	NA	NA	NA	NA	NA	NA	NA	NA	NA	NA	NA	NA	NA	NA	NA	NA	NA	NA	DFCI Oncopanel	Metastatic	Targeted	13.3145
NA	NA	NA	nonsense	multiple hit	missense	NA	NA	missense	missense	NA	NA	NA	NA	NA	NA	NA	NA	NA	NA	DFCI Oncopanel	Metastatic	Targeted	29.0498
missense	NA	splicing	NA	NA	NA	missense	NA	NA	nonsense	NA	NA	NA	missense	NA	NA	NA	NA	NA	NA	DFCI Oncopanel	Metastatic	Targeted	19.3665
NA	nonsense	NA	NA	NA	NA	NA	NA	NA	NA	NA	NA	nonsense	NA	NA	splicing	NA	NA	NA	NA	DFCI Oncopanel	Metastatic	Targeted	9.68327
NA	NA	frameshift	NA	nonsense	NA	missense	NA	NA	NA	NA	NA	frameshift	NA	NA	NA	NA	NA	NA	NA	DFCI Oncopanel	Metastatic	Targeted	7.26245
NA	missense	NA	NA	frameshift	NA	NA	nonsense	NA	NA	missense	NA	missense	missense	NA	NA	NA	NA	NA	NA	DFCI Oncopanel	Metastatic	Targeted	20.577
NA	nonsense	NA	NA	nonsense	NA	NA	frameshift	NA	NA	NA	NA	NA	NA	NA	NA	NA	NA	NA	NA	DFCI Oncopanel	Metastatic	Targeted	9.68327
NA	NA	missense	NA	missense	NA	missense	NA	NA	missense	NA	NA	nonsense	NA	NA	NA	NA	NA	NA	NA	DFCI Oncopanel	Metastatic	Targeted	9.68327
NA	NA	multiple hit	NA	in-frame	NA	missense	NA	NA	NA	NA	NA	NA	NA	NA	NA	missense	NA	NA	NA	DFCI Oncopanel	Metastatic	Targeted	10.6458
NA	missense	NA	NA	missense	NA	multiple hit	NA	NA	NA	missense	NA	NA	NA	NA	NA	NA	NA	NA	NA	DFCI Oncopanel	Metastatic	Targeted	14.6018
NA	missense	nonsense	NA	missense	NA	NA	NA	NA	splicing	missense	NA	NA	missense	NA	NA	NA	NA	NA	missense	DFCI Oncopanel	Metastatic	Targeted	14.4478
NA	nonsense	NA	NA	missense	NA	NA	NA	NA	NA	NA	missense	NA	NA	NA	missense	missense	NA	NA	NA	DFCI Oncopanel	Metastatic	Targeted	6.08329
NA	NA	frameshift	NA	frameshift	NA	multiple hit	NA	NA	NA	NA	NA	NA	missense	NA	NA	NA	NA	NA	NA	DFCI Oncopanel	Metastatic	Targeted	6.8437
NA	NA	NA	NA	nonsense	missense	NA	NA	NA	NA	NA	NA	NA	NA	NA	NA	NA	NA	NA	NA	DFCI Oncopanel	Metastatic	Targeted	7.26245
NA	missense	frameshift	missense	multiple hit	NA	missense	nonsense	NA	NA	missense	NA	NA	NA	NA	frameshift	NA	NA	NA	NA	DFCI Oncopanel	Metastatic	Targeted	12.927
NA	missense	NA	multiple hit	missense	missense	missense	NA	NA	NA	NA	NA	NA	missense	NA	NA	multiple hit	NA	NA	NA	DFCI Oncopanel	Metastatic	Targeted	10.6458
NA	NA	splicing	NA	missense	missense	missense	NA	NA	NA	NA	missense	nonsense	NA	NA	NA	NA	frameshift	NA	NA	DFCI Oncopanel	Metastatic	Targeted	20.577
NA	NA	missense	NA	multiple hit	NA	missense	NA	frameshift	nonsense	NA	missense	NA	NA	missense	NA	NA	NA	NA	NA	DFCI Oncopanel	Metastatic	Targeted	21.7874
NA	NA	NA	NA	missense	multiple hit	missense	NA	missense	NA	NA	missense	NA	NA	NA	NA	NA	NA	NA	splicing	DFCI Oncopanel	Metastatic	Targeted	39.9435
missense	nonsense	NA	NA	in-frame	missense	NA	NA	NA	splicing	NA	missense	NA	NA	NA	missense	NA	NA	NA	NA	DFCI Oncopanel	Metastatic	Targeted	18.2499
NA	NA	NA	NA	frameshift	NA	missense	NA	NA	NA	NA	NA	NA	missense	NA	NA	NA	frameshift	NA	NA	DFCI Oncopanel	Metastatic	Targeted	8.36452
missense	missense	NA	splicing	nonsense	NA	NA	frameshift	NA	NA	NA	NA	NA	NA	NA	NA	NA	NA	NA	NA	DFCI Oncopanel	Metastatic	Targeted	12.1666
NA	missense	NA	NA	missense	missense	NA	frameshift	NA	NA	NA	missense	NA	missense	NA	NA	NA	NA	NA	NA	DFCI Oncopanel	Metastatic	Targeted	9.12493
NA	NA	NA	multiple hit	multiple hit	NA	missense	NA	NA	NA	NA	NA	NA	NA	NA	NA	missense	NA	NA	NA	DFCI Oncopanel	Metastatic	Targeted	18.2499
NA	NA	NA	missense	multiple hit	NA	NA	NA	nonsense	missense	NA	NA	missense	NA	NA	NA	NA	NA	NA	NA	DFCI Oncopanel	Metastatic	Targeted	24.3332
NA	missense	NA	NA	frameshift	missense	NA	NA	NA	NA	NA	missense	NA	NA	multiple hit	NA	missense	NA	NA	NA	DFCI Oncopanel	Metastatic	Targeted	18.2499
missense	NA	multiple hit	multiple hit	frameshift	NA	NA	NA	NA	NA	NA	NA	multiple hit	NA	missense	NA	NA	NA	NA	NA	DFCI Oncopanel	Metastatic	Targeted	32.681
missense	NA	NA	NA	frameshift	NA	missense	NA	multiple hit	NA	NA	NA	NA	missense	NA	NA	NA	NA	NA	NA	DFCI Oncopanel	Metastatic	Targeted	26.5486
NA	NA	frameshift	NA	nonsense	NA	missense	NA	NA	missense	NA	NA	frameshift	NA	NA	frameshift	NA	NA	NA	NA	DFCI Oncopanel	Metastatic	Targeted	9.29203
missense	NA	missense	NA	frameshift	missense	NA	nonsense	splicing	NA	NA	NA	NA	NA	NA	NA	NA	NA	NA	NA	DFCI Oncopanel	Metastatic	Targeted	19.0103
missense	NA	NA	NA	nonsense	NA	missense	NA	missense	missense	NA	NA	NA	nonsense	NA	NA	NA	NA	NA	multiple hit	DFCI Oncopanel	Metastatic	Targeted	53.258
missense	missense	NA	nonsense	multiple hit	NA	NA	NA	missense	NA	NA	NA	NA	NA	multiple hit	missense	missense	NA	NA	NA	DFCI Oncopanel	Metastatic	Targeted	26.6144
NA	missense	NA	missense	multiple hit	NA	NA	NA	NA	NA	NA	NA	NA	NA	NA	nonsense	NA	NA	NA	NA	DFCI Oncopanel	Metastatic	Targeted	26.6144
missense	missense	nonsense	NA	nonsense	NA	missense	nonsense	NA	NA	NA	NA	NA	NA	NA	NA	NA	NA	NA	NA	DFCI Oncopanel	Metastatic	Targeted	32.681
multiple hit	NA	NA	in-frame	multiple hit	NA	NA	NA	multiple hit	NA	NA	nonsense	NA	NA	missense	NA	multiple hit	NA	NA	NA	DFCI Oncopanel	Metastatic	Targeted	28.1352
NA	NA	NA	NA	frameshift	NA	NA	NA	NA	NA	NA	NA	NA	NA	NA	NA	NA	NA	NA	NA	DFCI Oncopanel	Metastatic	Targeted	7.26245
NA	multiple hit	NA	NA	multiple hit	NA	NA	nonsense	NA	NA	NA	NA	missense	NA	missense	NA	NA	nonsense	NA	NA	DFCI Oncopanel	Metastatic	Targeted	21.7874
NA	missense	NA	NA	nonsense	NA	NA	NA	NA	NA	NA	NA	NA	NA	NA	NA	NA	NA	NA	NA	DFCI Oncopanel	Metastatic	Targeted	6.8437
NA	multiple hit	nonsense	NA	frameshift	NA	NA	multiple hit	NA	missense	NA	NA	NA	NA	NA	NA	NA	NA	NA	NA	DFCI Oncopanel	Metastatic	Targeted	13.6874
NA	nonsense	multiple hit	NA	multiple hit	NA	NA	NA	NA	missense	NA	NA	NA	NA	NA	NA	NA	NA	NA	NA	DFCI Oncopanel	Metastatic	Targeted	16.9457
NA	NA	NA	NA	multiple hit	NA	missense	splicing	missense	NA	NA	missense	NA	NA	NA	NA	NA	NA	NA	missense	DFCI Oncopanel	Metastatic	Targeted	15.7353
NA	NA	NA	NA	nonsense	NA	NA	NA	NA	NA	NA	NA	NA	NA	NA	missense	NA	NA	NA	NA	DFCI Oncopanel	Metastatic	Targeted	29.0498
NA	NA	NA	NA	multiple hit	NA	multiple hit	NA	NA	NA	NA	NA	NA	NA	NA	NA	NA	NA	NA	NA	DFCI Oncopanel	Metastatic	Targeted	13.3145
NA	multiple hit	missense	NA	multiple hit	NA	NA	NA	NA	NA	missense	NA	NA	NA	NA	NA	NA	NA	NA	NA	DFCI Oncopanel	Metastatic	Targeted	20.577
NA	nonsense	nonsense	missense	nonsense	missense	multiple hit	NA	NA	NA	NA	NA	nonsense	NA	NA	nonsense	missense	NA	NA	NA	DFCI Oncopanel	Metastatic	Targeted	21.2915
NA	NA	missense	NA	nonsense	NA	NA	NA	NA	NA	NA	NA	NA	NA	NA	NA	NA	NA	NA	NA	DFCI Oncopanel	Metastatic	Targeted	13.3145
NA	NA	splicing	NA	nonsense	NA	missense	NA	nonsense	NA	NA	multiple hit	NA	NA	NA	NA	NA	NA	NA	NA	DFCI Oncopanel	Metastatic	Targeted	13.6874
missense	NA	NA	multiple hit	nonsense	NA	missense	NA	multiple hit	NA	NA	NA	NA	NA	NA	NA	NA	NA	NA	NA	DFCI Oncopanel	Metastatic	Targeted	6.8437
NA	missense	NA	NA	nonsense	NA	NA	NA	NA	NA	NA	NA	NA	NA	NA	NA	NA	NA	NA	NA	DFCI Oncopanel	Metastatic	Targeted	13.2743
NA	NA	frameshift	NA	nonsense	NA	NA	NA	NA	NA	NA	NA	nonsense	NA	NA	NA	missense	NA	NA	NA	DFCI Oncopanel	Metastatic	Targeted	14.4478
NA	NA	NA	NA	nonsense	NA	NA	frameshift	NA	NA	NA	NA	NA	NA	NA	NA	NA	NA	NA	NA	DFCI Oncopanel	Metastatic	Targeted	8.47286
NA	NA	frameshift	NA	frameshift	NA	missense	NA	NA	NA	NA	NA	missense	NA	NA	missense	NA	NA	NA	NA	DFCI Oncopanel	Metastatic	Targeted	19.3665
NA	missense	NA	NA	nonsense	NA	NA	NA	NA	NA	NA	NA	NA	NA	NA	NA	NA	NA	NA	NA	DFCI Oncopanel	Metastatic	Targeted	7.96459
NA	NA	NA	NA	nonsense	NA	missense	NA	NA	NA	NA	NA	splicing	NA	NA	NA	NA	NA	NA	NA	DFCI Oncopanel	Metastatic	Targeted	3.63123
NA	NA	NA	NA	nonsense	missense	NA	NA	NA	multiple hit	NA	NA	NA	NA	NA	NA	NA	NA	NA	NA	DFCI Oncopanel	Metastatic	Targeted	17.4895
NA	missense	nonsense	missense	nonsense	missense	NA	NA	NA	NA	NA	NA	NA	NA	NA	NA	NA	NA	NA	NA	DFCI Oncopanel	Metastatic	Targeted	21.2915
NA	NA	NA	missense	nonsense	NA	NA	NA	NA	NA	NA	NA	NA	NA	NA	missense	NA	NA	NA	NA	DFCI Oncopanel	Metastatic	Targeted	12.927
NA	multiple hit	NA	multiple hit	nonsense	missense	NA	NA	missense	NA	missense	missense	NA	multiple hit	missense	nonsense	NA	missense	NA	missense	DFCI Oncopanel	Metastatic	Targeted	35.1019
NA	missense	NA	NA	missense	missense	NA	NA	NA	NA	NA	NA	NA	NA	NA	NA	NA	NA	NA	NA	DFCI Oncopanel	Metastatic	Targeted	30.5309
NA	NA	NA	NA	missense	missense	NA	NA	missense	NA	NA	missense	NA	NA	NA	NA	NA	NA	NA	NA	DFCI Oncopanel	Metastatic	Targeted	12.1041
NA	NA	nonsense	NA	nonsense	NA	NA	nonsense	NA	NA	NA	NA	NA	NA	NA	NA	NA	NA	NA	NA	DFCI Oncopanel	Metastatic	Targeted	9.12493
NA	NA	NA	NA	frameshift	NA	NA	NA	NA	NA	NA	NA	NA	NA	NA	NA	NA	NA	NA	NA	DFCI Oncopanel	Metastatic	Targeted	4.56247
NA	NA	NA	NA	nonsense	NA	NA	NA	NA	NA	NA	NA	NA	NA	NA	nonsense	NA	NA	NA	NA	DFCI Oncopanel	Metastatic	Targeted	2.28123
NA	nonsense	NA	NA	multiple hit	missense	NA	NA	NA	frameshift	NA	NA	NA	NA	NA	NA	NA	NA	NA	NA	DFCI Oncopanel	Metastatic	Targeted	16.9457
missense	nonsense	frameshift	NA	nonsense	missense	NA	NA	NA	NA	missense	NA	NA	NA	missense	NA	in-frame	NA	NA	multiple hit	DFCI Oncopanel	Metastatic	Targeted	32.6977
NA	NA	NA	NA	multiple hit	NA	NA	NA	NA	splicing	multiple hit	NA	NA	NA	missense	NA	NA	NA	NA	NA	DFCI Oncopanel	Metastatic	Targeted	18.2499
missense	NA	NA	multiple hit	multiple hit	NA	multiple hit	NA	NA	NA	NA	NA	missense	NA	NA	NA	NA	NA	NA	NA	DFCI Oncopanel	Metastatic	Targeted	30.2602
missense	NA	nonsense	NA	nonsense	missense	missense	NA	nonsense	NA	missense	nonsense	NA	NA	NA	NA	missense	NA	NA	NA	DFCI Oncopanel	Metastatic	Targeted	9.88535
NA	missense	nonsense	NA	missense	missense	NA	NA	NA	splicing	NA	NA	NA	NA	NA	multiple hit	NA	NA	NA	NA	DFCI Oncopanel	Metastatic	Targeted	26.629
NA	NA	multiple hit	NA	frameshift	NA	missense	NA	NA	NA	NA	NA	nonsense	NA	NA	NA	NA	NA	NA	NA	DFCI Oncopanel	Metastatic	Targeted	11.4062
NA	missense	NA	NA	missense	missense	NA	NA	NA	missense	NA	NA	multiple hit	NA	NA	NA	NA	NA	NA	NA	DFCI Oncopanel	Metastatic	Targeted	31.4706
NA	NA	NA	NA	nonsense	missense	missense	NA	NA	NA	NA	NA	NA	NA	NA	NA	NA	NA	NA	NA	DFCI Oncopanel	Metastatic	Targeted	16.9457
missense	frameshift	NA	NA	frameshift	missense	NA	NA	NA	NA	NA	NA	NA	missense	NA	NA	NA	NA	NA	NA	DFCI Oncopanel	Metastatic	Targeted	20.5311
NA	NA	NA	NA	missense	missense	NA	NA	NA	NA	NA	NA	NA	NA	NA	NA	NA	NA	NA	NA	DFCI Oncopanel	Metastatic	Targeted	8.47286
NA	missense	NA	NA	missense	NA	NA	NA	splicing	NA	NA	NA	NA	NA	NA	NA	NA	NA	NA	NA	DFCI Oncopanel	Metastatic	Targeted	9.88535
NA	NA	NA	NA	multiple hit	NA	NA	NA	NA	NA	NA	NA	NA	NA	NA	NA	NA	frameshift	NA	NA	DFCI Oncopanel	Metastatic	Targeted	12.1041
missense	missense	NA	frameshift	multiple hit	NA	NA	NA	in-frame	nonsense	NA	NA	NA	NA	nonsense	frameshift	NA	frameshift	NA	NA	DFCI Oncopanel	Metastatic	Targeted	41.1539
NA	NA	NA	NA	multiple hit	NA	NA	NA	NA	NA	NA	NA	NA	NA	NA	NA	NA	NA	NA	NA	DFCI Oncopanel	Metastatic	Targeted	12.1041
missense	missense	NA	frameshift	frameshift	NA	NA	missense	NA	NA	NA	missense	NA	NA	NA	NA	NA	NA	NA	NA	DFCI Oncopanel	Metastatic	Targeted	13.6874
NA	missense	nonsense	NA	missense	missense	NA	NA	NA	NA	NA	NA	NA	NA	NA	NA	NA	NA	NA	NA	DFCI Oncopanel	Metastatic	Targeted	16.9457
NA	nonsense	nonsense	NA	multiple hit	NA	NA	NA	NA	NA	NA	NA	NA	NA	NA	NA	NA	NA	NA	missense	DFCI Oncopanel	Metastatic	Targeted	31.4706
missense	NA	NA	NA	nonsense	NA	NA	NA	nonsense	NA	missense	multiple hit	multiple hit	NA	NA	nonsense	NA	NA	NA	NA	DFCI Oncopanel	Metastatic	Targeted	26.629
NA	NA	NA	nonsense	missense	NA	NA	NA	NA	NA	NA	NA	NA	NA	NA	NA	NA	NA	NA	NA	DFCI Oncopanel	Metastatic	Targeted	2.42082
NA	missense	NA	NA	frameshift	NA	NA	NA	NA	NA	NA	NA	NA	NA	NA	NA	NA	NA	NA	NA	DFCI Oncopanel	Metastatic	Targeted	9.29203
NA	multiple hit	NA	NA	missense	NA	NA	NA	NA	NA	NA	NA	missense	NA	NA	NA	NA	NA	NA	NA	DFCI Oncopanel	Metastatic	Targeted	14.6018
NA	NA	NA	multiple hit	nonsense	NA	multiple hit	NA	NA	NA	NA	NA	NA	NA	NA	NA	NA	NA	NA	NA	DFCI Oncopanel	Metastatic	Targeted	13.3145
NA	NA	NA	NA	frameshift	NA	NA	NA	NA	NA	missense	missense	NA	missense	NA	NA	NA	NA	NA	NA	DFCI Oncopanel	Metastatic	Targeted	10.6458
NA	NA	nonsense	NA	frameshift	NA	missense	NA	NA	NA	NA	NA	NA	NA	NA	NA	NA	NA	NA	NA	DFCI Oncopanel	Metastatic	Targeted	9.12493
NA	missense	NA	multiple hit	frameshift	NA	missense	NA	NA	NA	NA	NA	NA	NA	NA	NA	NA	NA	NA	nonsense	DFCI Oncopanel	Metastatic	Targeted	13.6874
missense	NA	NA	missense	multiple hit	missense	NA	NA	NA	NA	NA	NA	NA	NA	NA	NA	NA	NA	NA	NA	DFCI Oncopanel	Metastatic	Targeted	21.7874
NA	NA	NA	NA	nonsense	NA	NA	nonsense	NA	NA	NA	NA	NA	NA	NA	NA	NA	NA	NA	NA	DFCI Oncopanel	Metastatic	Targeted	3.80206
NA	splicing	NA	NA	nonsense	NA	NA	NA	NA	NA	NA	NA	NA	NA	missense	NA	NA	frameshift	NA	NA	DFCI Oncopanel	Metastatic	Targeted	15.9686
NA	multiple hit	NA	NA	frameshift	NA	NA	frameshift	NA	NA	NA	NA	NA	NA	NA	NA	NA	NA	NA	NA	DFCI Oncopanel	Metastatic	Targeted	12.1041
NA	multiple hit	missense	NA	nonsense	NA	NA	NA	NA	NA	NA	NA	NA	NA	NA	NA	NA	NA	NA	NA	DFCI Oncopanel	Metastatic	Targeted	11.4062
NA	multiple hit	NA	NA	missense	NA	NA	NA	NA	NA	NA	NA	NA	NA	NA	NA	NA	NA	NA	NA	DFCI Oncopanel	Metastatic	Targeted	3.04164
NA	multiple hit	NA	NA	frameshift	missense	NA	NA	NA	NA	NA	NA	NA	multiple hit	NA	NA	NA	NA	NA	NA	DFCI Oncopanel	Metastatic	Targeted	13.3145
missense	NA	frameshift	NA	frameshift	NA	missense	NA	NA	NA	NA	NA	NA	NA	NA	NA	NA	NA	NA	NA	DFCI Oncopanel	Metastatic	Targeted	25.4186
NA	missense	NA	NA	nonsense	NA	NA	nonsense	NA	NA	missense	NA	NA	NA	NA	NA	NA	NA	NA	NA	DFCI Oncopanel	Metastatic	Targeted	26.5486
NA	missense	NA	NA	missense	NA	NA	NA	frameshift	NA	NA	NA	NA	missense	NA	NA	NA	NA	NA	NA	DFCI Oncopanel	Metastatic	Targeted	25.0936
NA	NA	NA	NA	missense	NA	multiple hit	NA	NA	NA	NA	missense	NA	NA	NA	NA	NA	NA	NA	NA	DFCI Oncopanel	Metastatic	Targeted	19.3665
NA	NA	NA	NA	frameshift	NA	NA	NA	NA	NA	NA	NA	NA	NA	NA	NA	NA	NA	NA	NA	DFCI Oncopanel	Metastatic	Targeted	3.63123
NA	NA	NA	NA	missense	NA	NA	NA	multiple hit	multiple hit	NA	NA	NA	NA	NA	NA	NA	NA	NA	NA	DFCI Oncopanel	Metastatic	Targeted	39.823
NA	NA	NA	NA	splicing	NA	NA	NA	NA	NA	missense	NA	NA	missense	NA	NA	NA	NA	NA	NA	DFCI Oncopanel	Metastatic	Targeted	16.9457
NA	missense	NA	multiple hit	nonsense	NA	NA	splicing	NA	NA	NA	NA	NA	NA	NA	NA	NA	missense	NA	NA	DFCI Oncopanel	Metastatic	Targeted	11.4062
NA	multiple hit	NA	multiple hit	nonsense	NA	NA	NA	multiple hit	NA	NA	NA	NA	multiple hit	NA	NA	NA	NA	NA	NA	DFCI Oncopanel	Metastatic	Targeted	15.9686
NA	NA	nonsense	NA	frameshift	NA	NA	NA	NA	nonsense	NA	NA	NA	NA	NA	NA	NA	NA	NA	NA	DFCI Oncopanel	Metastatic	Targeted	14.5249
NA	missense	NA	NA	missense	missense	NA	NA	missense	NA	NA	NA	NA	NA	NA	NA	NA	multiple hit	NA	NA	DFCI Oncopanel	Metastatic	Targeted	16.729
NA	NA	NA	NA	missense	NA	NA	nonsense	NA	NA	NA	NA	NA	NA	NA	NA	NA	multiple hit	NA	NA	DFCI Oncopanel	Metastatic	Targeted	13.2743
NA	NA	multiple hit	NA	nonsense	NA	missense	NA	NA	NA	missense	NA	NA	missense	NA	NA	NA	NA	NA	NA	DFCI Oncopanel	Metastatic	Targeted	8.47286
missense	NA	NA	NA	frameshift	NA	NA	NA	NA	NA	NA	NA	NA	NA	NA	NA	multiple hit	NA	NA	NA	DFCI Oncopanel	Metastatic	Targeted	9.12493
NA	multiple hit	NA	nonsense	splicing	NA	NA	splicing	nonsense	NA	NA	NA	NA	NA	NA	NA	NA	NA	NA	NA	DFCI Oncopanel	Metastatic	Targeted	9.88535
NA	NA	NA	splicing	nonsense	NA	missense	NA	NA	NA	NA	NA	NA	NA	NA	frameshift	NA	NA	NA	NA	DFCI Oncopanel	Metastatic	Targeted	7.26245
NA	missense	NA	NA	frameshift	multiple hit	NA	nonsense	NA	NA	missense	NA	NA	NA	NA	NA	NA	NA	NA	NA	DFCI Oncopanel	Metastatic	Targeted	25.2212
NA	multiple hit	NA	NA	frameshift	NA	NA	frameshift	nonsense	NA	NA	multiple hit	NA	NA	NA	NA	NA	NA	NA	NA	DFCI Oncopanel	Metastatic	Targeted	13.6874
NA	NA	NA	NA	nonsense	NA	NA	NA	NA	NA	NA	NA	nonsense	NA	NA	NA	NA	NA	NA	NA	DFCI Oncopanel	Metastatic	Targeted	9.12493
NA	missense	nonsense	NA	nonsense	NA	NA	NA	NA	missense	NA	NA	NA	NA	NA	NA	NA	NA	NA	NA	DFCI Oncopanel	Metastatic	Targeted	11.4062
NA	nonsense	NA	NA	nonsense	NA	NA	NA	NA	NA	missense	missense	NA	NA	nonsense	NA	NA	NA	NA	NA	DFCI Oncopanel	Metastatic	Targeted	33.8915
NA	missense	NA	nonsense	splicing	missense	NA	NA	NA	NA	NA	NA	frameshift	NA	NA	NA	NA	NA	NA	NA	DFCI Oncopanel	Metastatic	Targeted	12.927
missense	NA	missense	NA	frameshift	multiple hit	NA	NA	NA	NA	NA	NA	NA	NA	NA	NA	NA	multiple hit	NA	NA	DFCI Oncopanel	Metastatic	Targeted	24.2082
NA	splicing	NA	NA	multiple hit	NA	NA	NA	missense	NA	NA	missense	NA	NA	NA	nonsense	NA	NA	NA	NA	DFCI Oncopanel	Metastatic	Targeted	12.1041
missense	NA	splicing	NA	multiple hit	NA	NA	NA	NA	nonsense	missense	multiple hit	NA	NA	NA	NA	NA	NA	NA	NA	DFCI Oncopanel	Metastatic	Targeted	17.2566
NA	missense	nonsense	NA	nonsense	missense	NA	NA	NA	NA	NA	NA	NA	NA	NA	NA	NA	NA	NA	NA	DFCI Oncopanel	Metastatic	Targeted	22.9978
NA	missense	frameshift	missense	nonsense	missense	NA	nonsense	NA	NA	NA	NA	NA	NA	NA	NA	NA	NA	NA	NA	DFCI Oncopanel	Metastatic	Targeted	12.927
NA	missense	NA	NA	nonsense	NA	NA	NA	NA	NA	missense	NA	NA	NA	NA	NA	NA	NA	NA	NA	DFCI Oncopanel	Metastatic	Targeted	12.1041
NA	NA	NA	NA	frameshift	NA	NA	NA	NA	NA	NA	NA	NA	NA	NA	NA	NA	NA	NA	NA	DFCI Oncopanel	Metastatic	Targeted	6.08329
NA	NA	frameshift	NA	frameshift	NA	missense	NA	NA	nonsense	NA	missense	NA	NA	NA	NA	NA	NA	NA	NA	DFCI Oncopanel	Metastatic	Targeted	13.3145
missense	NA	NA	NA	multiple hit	NA	NA	NA	NA	NA	NA	NA	NA	missense	NA	NA	NA	NA	NA	NA	DFCI Oncopanel	Metastatic	Targeted	33.8915
NA	NA	NA	multiple hit	frameshift	NA	multiple hit	NA	nonsense	nonsense	NA	NA	NA	missense	NA	NA	nonsense	NA	NA	nonsense	DFCI Oncopanel	Metastatic	Targeted	46.3851
NA	missense	nonsense	NA	nonsense	NA	NA	NA	NA	NA	NA	NA	NA	NA	missense	NA	frameshift	NA	NA	NA	DFCI Oncopanel	Metastatic	Targeted	9.12493
NA	missense	missense	NA	nonsense	NA	NA	nonsense	NA	missense	NA	nonsense	NA	NA	NA	NA	NA	nonsense	NA	NA	DFCI Oncopanel	Metastatic	Targeted	18.5841
NA	NA	NA	NA	nonsense	NA	NA	NA	missense	NA	NA	NA	frameshift	NA	NA	NA	NA	NA	NA	NA	DFCI Oncopanel	Metastatic	Targeted	11.4062
NA	nonsense	NA	multiple hit	frameshift	missense	NA	NA	NA	NA	NA	NA	NA	NA	NA	NA	NA	NA	NA	NA	DFCI Oncopanel	Metastatic	Targeted	24.2082
missense	missense	NA	NA	multiple hit	NA	NA	multiple hit	multiple hit	nonsense	NA	NA	NA	missense	NA	NA	NA	NA	NA	multiple hit	DFCI Oncopanel	Metastatic	Targeted	65.0442
NA	NA	NA	NA	missense	NA	NA	NA	NA	NA	NA	splicing	NA	NA	NA	NA	NA	NA	NA	NA	DFCI Oncopanel	Metastatic	Targeted	12.1041
NA	NA	splicing	NA	missense	NA	missense	NA	NA	NA	NA	NA	NA	NA	NA	NA	NA	NA	NA	NA	DFCI Oncopanel	Metastatic	Targeted	3.80206
NA	multiple hit	NA	NA	multiple hit	NA	NA	NA	NA	NA	NA	NA	NA	NA	NA	NA	NA	NA	NA	NA	DFCI Oncopanel	Metastatic	Targeted	16.9457
NA	multiple hit	NA	NA	nonsense	NA	NA	multiple hit	NA	NA	NA	NA	NA	NA	missense	NA	NA	frameshift	NA	NA	DFCI Oncopanel	Metastatic	Targeted	21.7874
NA	missense	NA	NA	nonsense	NA	NA	NA	NA	NA	missense	missense	NA	missense	NA	NA	multiple hit	frameshift	NA	NA	DFCI Oncopanel	Metastatic	Targeted	26.6144
NA	nonsense	NA	NA	missense	NA	NA	NA	NA	NA	NA	NA	NA	NA	NA	NA	NA	NA	NA	NA	DFCI Oncopanel	Metastatic	Targeted	16.9457
NA	NA	NA	missense	nonsense	NA	NA	NA	NA	NA	NA	NA	NA	NA	NA	NA	NA	NA	NA	NA	DFCI Oncopanel	Metastatic	Targeted	3.80206
NA	multiple hit	NA	NA	nonsense	NA	NA	NA	missense	NA	NA	missense	NA	missense	NA	NA	NA	NA	NA	NA	DFCI Oncopanel	Metastatic	Targeted	22.9978
NA	NA	NA	NA	nonsense	NA	NA	splicing	nonsense	NA	missense	NA	NA	NA	NA	NA	NA	frameshift	NA	NA	DFCI Oncopanel	Metastatic	Targeted	18.5841
NA	NA	NA	multiple hit	frameshift	NA	multiple hit	NA	NA	missense	missense	NA	NA	NA	NA	NA	NA	NA	NA	NA	DFCI Oncopanel	Metastatic	Targeted	22.9978
NA	missense	frameshift	NA	missense	NA	NA	NA	NA	NA	NA	NA	NA	NA	NA	NA	NA	NA	NA	NA	DFCI Oncopanel	Metastatic	Targeted	10.8937
NA	NA	NA	NA	multiple hit	missense	multiple hit	NA	NA	NA	missense	NA	frameshift	NA	NA	NA	NA	NA	NA	NA	DFCI Oncopanel	Metastatic	Targeted	19.3665
missense	missense	NA	nonsense	multiple hit	NA	missense	multiple hit	NA	NA	missense	NA	NA	NA	missense	NA	NA	NA	NA	NA	DFCI Oncopanel	Metastatic	Targeted	14.4478
NA	multiple hit	NA	NA	nonsense	NA	NA	frameshift	NA	NA	NA	NA	NA	missense	NA	NA	missense	NA	NA	NA	DFCI Oncopanel	Metastatic	Targeted	7.60411
NA	NA	NA	multiple hit	nonsense	missense	missense	NA	frameshift	NA	NA	NA	frameshift	NA	NA	NA	NA	NA	NA	NA	DFCI Oncopanel	Metastatic	Targeted	10.8937
missense	nonsense	NA	NA	frameshift	missense	NA	NA	NA	NA	NA	missense	NA	NA	NA	NA	nonsense	NA	NA	NA	DFCI Oncopanel	Metastatic	Targeted	15.9686
nonsense	missense	NA	NA	nonsense	NA	NA	NA	NA	frameshift	NA	NA	NA	NA	NA	NA	NA	NA	NA	NA	DFCI Oncopanel	Metastatic	Targeted	21.7874
NA	NA	NA	NA	frameshift	NA	NA	NA	NA	nonsense	NA	NA	NA	missense	NA	NA	NA	NA	NA	NA	DFCI Oncopanel	Metastatic	Targeted	23.8938
missense	nonsense	NA	nonsense	frameshift	missense	NA	NA	NA	NA	NA	NA	NA	NA	NA	NA	NA	NA	NA	splicing	DFCI Oncopanel	Metastatic	Targeted	15.9686
NA	NA	NA	NA	missense	missense	missense	NA	NA	NA	NA	NA	nonsense	NA	NA	NA	NA	NA	NA	NA	DFCI Oncopanel	Metastatic	Targeted	13.3145
NA	missense	NA	missense	frameshift	missense	NA	multiple hit	NA	NA	NA	NA	NA	NA	NA	NA	NA	NA	NA	NA	DFCI Oncopanel	Metastatic	Targeted	19.7707
NA	NA	NA	missense	frameshift	NA	NA	NA	NA	NA	NA	NA	NA	NA	missense	NA	NA	NA	NA	NA	DFCI Oncopanel	Metastatic	Targeted	10.6458
NA	missense	NA	NA	nonsense	NA	NA	missense	missense	NA	NA	NA	NA	missense	NA	NA	NA	NA	NA	NA	DFCI Oncopanel	Metastatic	Targeted	22.9978
NA	NA	NA	missense	multiple hit	missense	NA	NA	missense	multiple hit	NA	missense	NA	NA	NA	NA	NA	NA	NA	NA	DFCI Oncopanel	Metastatic	Targeted	19.7707
NA	missense	NA	NA	multiple hit	NA	NA	NA	NA	NA	NA	missense	NA	NA	NA	NA	NA	NA	NA	NA	DFCI Oncopanel	Metastatic	Targeted	22.9978
NA	NA	missense	NA	frameshift	NA	NA	NA	NA	NA	NA	NA	NA	NA	NA	missense	missense	NA	NA	NA	DFCI Oncopanel	Metastatic	Targeted	11.4062
NA	missense	NA	NA	missense	missense	NA	NA	NA	NA	missense	NA	NA	NA	nonsense	NA	NA	frameshift	NA	NA	DFCI Oncopanel	Metastatic	Targeted	14.4478
NA	multiple hit	frameshift	NA	multiple hit	missense	NA	nonsense	NA	NA	NA	NA	NA	NA	missense	missense	NA	NA	NA	NA	DFCI Oncopanel	Metastatic	Targeted	27.3748
NA	NA	NA	missense	frameshift	NA	NA	NA	NA	NA	NA	NA	NA	multiple hit	NA	NA	NA	NA	NA	NA	DFCI Oncopanel	Metastatic	Targeted	12.1041
NA	NA	nonsense	NA	in-frame	NA	missense	NA	NA	NA	NA	NA	nonsense	NA	NA	NA	NA	NA	NA	NA	DFCI Oncopanel	Metastatic	Targeted	7.26245
NA	missense	NA	NA	frameshift	NA	NA	NA	NA	NA	NA	NA	NA	NA	NA	NA	NA	NA	NA	NA	DFCI Oncopanel	Metastatic	Targeted	6.08329
NA	missense	nonsense	NA	nonsense	NA	missense	NA	NA	nonsense	NA	NA	splicing	NA	NA	NA	NA	NA	NA	NA	DFCI Oncopanel	Metastatic	Targeted	10.6458
NA	missense	NA	NA	frameshift	multiple hit	NA	NA	NA	NA	NA	NA	NA	missense	NA	NA	NA	NA	NA	NA	DFCI Oncopanel	Metastatic	Targeted	21.7874
NA	NA	frameshift	NA	frameshift	NA	NA	NA	NA	NA	missense	NA	NA	NA	NA	NA	NA	NA	NA	NA	DFCI Oncopanel	Metastatic	Targeted	22.5664
NA	missense	NA	NA	frameshift	missense	NA	nonsense	missense	NA	multiple hit	NA	NA	NA	NA	NA	NA	NA	NA	NA	DFCI Oncopanel	Metastatic	Targeted	16.729
NA	missense	NA	NA	nonsense	missense	NA	NA	NA	NA	NA	NA	NA	NA	NA	NA	NA	NA	NA	NA	DFCI Oncopanel	Metastatic	Targeted	10.8937
missense	nonsense	NA	frameshift	frameshift	missense	NA	NA	NA	NA	missense	NA	missense	frameshift	frameshift	NA	NA	NA	NA	NA	DFCI Oncopanel	Metastatic	Targeted	29.0498
NA	missense	NA	NA	nonsense	NA	NA	NA	NA	nonsense	missense	NA	NA	missense	NA	frameshift	NA	NA	NA	NA	DFCI Oncopanel	Metastatic	Targeted	38.0206
NA	NA	multiple hit	NA	nonsense	NA	missense	NA	NA	NA	NA	in-frame	NA	NA	NA	NA	NA	frameshift	NA	NA	DFCI Oncopanel	Metastatic	Targeted	8.47286
NA	nonsense	splicing	NA	missense	NA	NA	NA	missense	NA	NA	NA	missense	NA	missense	NA	NA	NA	NA	NA	DFCI Oncopanel	Metastatic	Targeted	21.2915
NA	frameshift	NA	NA	NA	NA	NA	NA	NA	NA	NA	missense	NA	NA	NA	NA	NA	NA	NA	NA	DFCI Oncopanel	Metastatic	Targeted	7.26245
NA	NA	NA	NA	NA	NA	NA	NA	NA	NA	NA	NA	NA	NA	NA	NA	NA	NA	NA	NA	DFCI Oncopanel	Metastatic	Targeted	6.05205
NA	missense	NA	NA	NA	NA	NA	multiple hit	NA	missense	missense	NA	NA	NA	missense	NA	NA	NA	NA	NA	DFCI Oncopanel	Metastatic	Targeted	15.7353
NA	NA	NA	NA	NA	missense	NA	NA	NA	NA	NA	NA	missense	NA	NA	NA	NA	NA	NA	NA	DFCI Oncopanel	Metastatic	Targeted	14.4478
NA	frameshift	NA	NA	NA	NA	NA	NA	NA	NA	NA	NA	NA	NA	NA	NA	NA	NA	NA	NA	DFCI Oncopanel	Metastatic	Targeted	7.26245
NA	NA	NA	NA	NA	NA	NA	NA	NA	missense	NA	NA	NA	NA	NA	NA	NA	NA	NA	NA	DFCI Oncopanel	Metastatic	Targeted	10.8937
NA	splicing	NA	NA	NA	NA	missense	NA	NA	NA	NA	NA	NA	NA	NA	NA	NA	NA	NA	NA	DFCI Oncopanel	Metastatic	Targeted	6.05205
NA	multiple hit	nonsense	missense	NA	NA	NA	NA	NA	missense	NA	missense	NA	NA	missense	NA	NA	NA	NA	NA	DFCI Oncopanel	Metastatic	Targeted	52.0476
missense	NA	NA	nonsense	NA	NA	NA	NA	NA	nonsense	multiple hit	missense	NA	NA	NA	NA	NA	NA	NA	NA	DFCI Oncopanel	Metastatic	Targeted	19.3665
missense	missense	NA	NA	NA	missense	NA	NA	NA	NA	NA	NA	missense	NA	multiple hit	NA	NA	missense	NA	NA	DFCI Oncopanel	Metastatic	Targeted	30.4164
missense	multiple hit	nonsense	NA	NA	NA	NA	NA	NA	missense	missense	NA	missense	NA	NA	nonsense	multiple hit	NA	NA	NA	DFCI Oncopanel	Metastatic	Targeted	34.2185
NA	multiple hit	nonsense	nonsense	NA	NA	NA	NA	NA	NA	NA	NA	NA	multiple hit	NA	frameshift	missense	NA	NA	NA	DFCI Oncopanel	Metastatic	Targeted	29.656
NA	multiple hit	NA	NA	NA	NA	NA	NA	NA	NA	NA	NA	NA	NA	NA	NA	missense	NA	NA	NA	DFCI Oncopanel	Metastatic	Targeted	15.2082
NA	multiple hit	frameshift	nonsense	NA	NA	NA	nonsense	NA	NA	NA	NA	NA	NA	NA	NA	NA	nonsense	NA	NA	DFCI Oncopanel	Metastatic	Targeted	15.2082
NA	NA	NA	NA	NA	NA	missense	NA	missense	NA	NA	NA	NA	NA	NA	NA	NA	NA	NA	NA	DFCI Oncopanel	Metastatic	Targeted	2.28123
NA	missense	NA	NA	NA	NA	NA	missense	NA	NA	missense	NA	NA	NA	NA	NA	NA	NA	NA	NA	DFCI Oncopanel	Metastatic	Targeted	19.9115
NA	missense	NA	NA	NA	NA	NA	NA	NA	NA	NA	NA	NA	NA	NA	NA	NA	NA	NA	NA	DFCI Oncopanel	Metastatic	Targeted	7.60411
missense	missense	missense	NA	NA	multiple hit	missense	NA	NA	NA	missense	NA	NA	missense	NA	NA	missense	NA	NA	NA	DFCI Oncopanel	Metastatic	Targeted	18.2499
NA	NA	NA	missense	NA	NA	NA	NA	missense	NA	NA	multiple hit	NA	missense	missense	NA	NA	NA	NA	NA	DFCI Oncopanel	Metastatic	Targeted	29.656
missense	NA	NA	NA	NA	multiple hit	NA	NA	NA	NA	multiple hit	NA	NA	NA	nonsense	NA	NA	NA	NA	missense	DFCI Oncopanel	Metastatic	Targeted	22.0519
NA	nonsense	NA	NA	NA	NA	NA	frameshift	NA	NA	NA	NA	NA	NA	NA	NA	NA	multiple hit	NA	NA	DFCI Oncopanel	Metastatic	Targeted	8.36452
NA	NA	nonsense	NA	NA	missense	missense	NA	NA	multiple hit	NA	NA	NA	NA	NA	NA	missense	NA	NA	NA	DFCI Oncopanel	Metastatic	Targeted	10.6458
NA	in-frame	NA	NA	NA	NA	NA	NA	NA	NA	NA	NA	NA	NA	NA	NA	NA	NA	NA	NA	DFCI Oncopanel	Metastatic	Targeted	24.2082
NA	NA	NA	NA	NA	NA	NA	nonsense	NA	NA	NA	NA	nonsense	missense	NA	NA	NA	NA	NA	NA	DFCI Oncopanel	Metastatic	Targeted	17.4895
NA	NA	NA	NA	NA	NA	NA	NA	NA	NA	NA	NA	NA	NA	NA	NA	missense	NA	NA	NA	DFCI Oncopanel	Metastatic	Targeted	6.08329
NA	in-frame	NA	missense	NA	NA	NA	NA	NA	missense	NA	NA	NA	NA	NA	NA	multiple hit	NA	NA	NA	DFCI Oncopanel	Metastatic	Targeted	11.4062
NA	NA	missense	NA	NA	missense	NA	NA	NA	NA	NA	multiple hit	NA	NA	NA	nonsense	NA	NA	NA	NA	DFCI Oncopanel	Metastatic	Targeted	8.36452
NA	frameshift	NA	splicing	NA	NA	NA	frameshift	NA	NA	NA	NA	NA	NA	NA	NA	NA	NA	NA	NA	DFCI Oncopanel	Metastatic	Targeted	12.927
NA	missense	NA	multiple hit	NA	NA	NA	NA	NA	NA	NA	NA	NA	NA	NA	NA	NA	NA	NA	NA	DFCI Oncopanel	Metastatic	Targeted	13.3145
NA	NA	nonsense	NA	NA	missense	multiple hit	NA	NA	NA	NA	NA	NA	NA	NA	NA	NA	NA	NA	NA	DFCI Oncopanel	Metastatic	Targeted	8.36452
NA	frameshift	NA	NA	NA	NA	NA	splicing	NA	NA	NA	NA	NA	NA	NA	NA	NA	NA	NA	NA	DFCI Oncopanel	Metastatic	Targeted	6.8437
NA	missense	NA	NA	NA	NA	NA	NA	NA	NA	NA	NA	NA	NA	NA	NA	NA	NA	NA	NA	DFCI Oncopanel	Metastatic	Targeted	9.68327
NA	missense	NA	NA	NA	NA	missense	NA	NA	NA	NA	NA	NA	NA	NA	frameshift	NA	NA	NA	NA	DFCI Oncopanel	Metastatic	Targeted	12.1041
NA	NA	NA	NA	NA	NA	NA	missense	NA	NA	NA	NA	NA	NA	NA	NA	NA	frameshift	NA	NA	DFCI Oncopanel	Metastatic	Targeted	12.927
NA	NA	NA	NA	NA	NA	missense	nonsense	NA	NA	NA	NA	NA	NA	NA	nonsense	NA	multiple hit	NA	NA	DFCI Oncopanel	Metastatic	Targeted	9.29203
NA	missense	NA	multiple hit	NA	NA	NA	NA	NA	NA	NA	NA	NA	NA	NA	NA	NA	NA	NA	NA	DFCI Oncopanel	Metastatic	Targeted	7.60411
multiple hit	NA	missense	missense	NA	NA	NA	NA	nonsense	NA	nonsense	NA	missense	NA	NA	NA	NA	NA	NA	nonsense	DFCI Oncopanel	Metastatic	Targeted	27.8394
NA	multiple hit	nonsense	NA	NA	multiple hit	missense	NA	multiple hit	NA	NA	NA	NA	NA	NA	splicing	NA	NA	NA	NA	DFCI Oncopanel	Metastatic	Targeted	19.0103
NA	NA	NA	NA	NA	NA	missense	NA	NA	NA	NA	NA	NA	NA	NA	frameshift	NA	NA	NA	NA	DFCI Oncopanel	Metastatic	Targeted	7.60411
NA	NA	NA	NA	NA	missense	missense	missense	NA	NA	NA	NA	NA	NA	NA	NA	NA	NA	NA	NA	DFCI Oncopanel	Metastatic	Targeted	9.12493
NA	NA	multiple hit	NA	NA	NA	missense	NA	NA	NA	NA	NA	NA	NA	missense	NA	NA	NA	NA	NA	DFCI Oncopanel	Metastatic	Targeted	8.36452
NA	missense	NA	NA	NA	NA	NA	NA	NA	NA	NA	NA	NA	NA	NA	NA	NA	NA	NA	NA	DFCI Oncopanel	Metastatic	Targeted	8.36452
NA	nonsense	NA	frameshift	NA	missense	NA	frameshift	NA	multiple hit	NA	NA	NA	NA	NA	NA	NA	NA	NA	NA	DFCI Oncopanel	Metastatic	Targeted	18.2499
NA	NA	NA	multiple hit	NA	NA	missense	NA	NA	NA	NA	NA	nonsense	NA	NA	nonsense	NA	NA	NA	NA	DFCI Oncopanel	Metastatic	Targeted	18.2499
NA	NA	frameshift	NA	NA	NA	missense	NA	NA	NA	NA	missense	NA	NA	NA	NA	NA	NA	NA	NA	DFCI Oncopanel	Metastatic	Targeted	7.60411
NA	NA	NA	multiple hit	NA	missense	NA	NA	NA	NA	NA	NA	NA	NA	NA	NA	NA	NA	NA	NA	DFCI Oncopanel	Metastatic	Targeted	33.4581
NA	missense	frameshift	NA	NA	missense	NA	nonsense	NA	NA	NA	NA	nonsense	NA	missense	NA	NA	NA	NA	NA	DFCI Oncopanel	Metastatic	Targeted	9.12493
NA	multiple hit	NA	NA	NA	NA	missense	NA	NA	NA	NA	NA	missense	NA	NA	NA	NA	NA	NA	missense	DFCI Oncopanel	Metastatic	Targeted	41.1539
NA	missense	in-frame	NA	NA	missense	NA	NA	NA	NA	NA	NA	NA	NA	NA	NA	NA	NA	NA	NA	DFCI Oncopanel	Metastatic	Targeted	10.8937
NA	NA	multiple hit	NA	NA	missense	missense	NA	NA	nonsense	NA	frameshift	NA	NA	NA	NA	NA	frameshift	NA	NA	DFCI Oncopanel	Metastatic	Targeted	20.577
NA	missense	NA	NA	NA	missense	NA	missense	NA	NA	missense	NA	NA	NA	NA	NA	NA	NA	NA	NA	DFCI Oncopanel	Metastatic	Targeted	18.5841
missense	NA	splicing	NA	NA	missense	NA	NA	splicing	NA	NA	NA	NA	multiple hit	NA	NA	NA	NA	NA	missense	DFCI Oncopanel	Metastatic	Targeted	22.5664
NA	missense	NA	NA	NA	NA	NA	NA	missense	NA	NA	NA	NA	NA	NA	NA	missense	NA	NA	nonsense	DFCI Oncopanel	Metastatic	Targeted	14.4478
NA	NA	multiple hit	NA	NA	missense	missense	NA	NA	NA	multiple hit	NA	NA	NA	NA	NA	NA	NA	NA	NA	DFCI Oncopanel	Metastatic	Targeted	14.5249
NA	NA	NA	NA	NA	NA	frameshift	NA	NA	multiple hit	nonsense	missense	NA	NA	NA	NA	NA	NA	NA	NA	DFCI Oncopanel	Metastatic	Targeted	36.3123
NA	multiple hit	multiple hit	multiple hit	NA	NA	NA	multiple hit	multiple hit	multiple hit	NA	missense	multiple hit	missense	multiple hit	missense	NA	NA	NA	NA	DFCI Oncopanel	Metastatic	Targeted	315.917
missense	NA	NA	NA	NA	NA	missense	NA	NA	nonsense	NA	NA	NA	NA	NA	NA	NA	NA	NA	NA	DFCI Oncopanel	Metastatic	Targeted	9.68327
NA	nonsense	nonsense	NA	NA	NA	NA	missense	missense	NA	NA	NA	NA	missense	multiple hit	NA	NA	NA	NA	NA	DFCI Oncopanel	Metastatic	Targeted	16.729
NA	multiple hit	nonsense	NA	NA	missense	NA	NA	missense	NA	multiple hit	NA	NA	multiple hit	NA	NA	NA	NA	NA	NA	DFCI Oncopanel	Metastatic	Targeted	31.8584
NA	nonsense	NA	multiple hit	NA	NA	NA	NA	NA	missense	NA	NA	missense	NA	NA	NA	NA	NA	NA	NA	DFCI Oncopanel	Metastatic	Targeted	9.12493
NA	NA	NA	NA	NA	NA	in-frame	NA	NA	NA	missense	NA	frameshift	NA	NA	NA	NA	NA	NA	missense	DFCI Oncopanel	Metastatic	Targeted	15.7353
NA	multiple hit	NA	NA	NA	NA	NA	frameshift	NA	NA	NA	NA	NA	NA	NA	NA	NA	NA	NA	NA	DFCI Oncopanel	Metastatic	Targeted	8.36452
NA	multiple hit	NA	missense	NA	NA	NA	nonsense	NA	NA	NA	NA	NA	NA	missense	NA	missense	NA	NA	NA	DFCI Oncopanel	Metastatic	Targeted	26.6144
NA	NA	NA	NA	NA	NA	NA	NA	NA	NA	NA	NA	NA	NA	NA	NA	NA	NA	NA	NA	DFCI Oncopanel	Metastatic	Targeted	10.6195
NA	missense	NA	NA	NA	NA	NA	NA	NA	frameshift	NA	NA	NA	NA	NA	NA	NA	NA	NA	NA	DFCI Oncopanel	Metastatic	Targeted	31.9373
NA	NA	NA	NA	NA	NA	NA	NA	NA	NA	NA	NA	NA	NA	NA	NA	NA	NA	NA	NA	DFCI Oncopanel	Metastatic	Targeted	7.26245
NA	NA	NA	NA	NA	NA	NA	nonsense	NA	NA	NA	NA	NA	multiple hit	NA	NA	NA	NA	NA	NA	DFCI Oncopanel	Metastatic	Targeted	10.6195
NA	missense	NA	multiple hit	NA	NA	NA	NA	NA	NA	NA	NA	NA	NA	NA	NA	NA	NA	NA	NA	DFCI Oncopanel	Metastatic	Targeted	12.1666
NA	NA	NA	NA	NA	NA	NA	NA	NA	NA	missense	NA	NA	NA	NA	NA	NA	NA	NA	NA	DFCI Oncopanel	Metastatic	Targeted	12.1041
NA	missense	nonsense	NA	NA	NA	NA	NA	missense	NA	NA	in-frame	NA	NA	NA	NA	NA	NA	NA	NA	DFCI Oncopanel	Metastatic	Targeted	25.2212
NA	missense	NA	NA	NA	NA	NA	nonsense	NA	NA	NA	NA	NA	NA	NA	NA	NA	NA	NA	NA	DFCI Oncopanel	Metastatic	Targeted	7.96459
NA	NA	nonsense	multiple hit	NA	missense	NA	NA	NA	NA	NA	NA	nonsense	NA	multiple hit	NA	NA	NA	NA	NA	DFCI Oncopanel	Metastatic	Targeted	23.5727
NA	NA	NA	NA	NA	NA	NA	NA	NA	NA	NA	NA	NA	NA	NA	NA	missense	NA	NA	NA	DFCI Oncopanel	Metastatic	Targeted	11.4062
NA	missense	NA	NA	NA	NA	NA	NA	NA	NA	NA	NA	NA	NA	NA	NA	NA	NA	NA	NA	DFCI Oncopanel	Metastatic	Targeted	7.60411
NA	missense	nonsense	NA	NA	NA	NA	NA	NA	NA	multiple hit	NA	NA	in-frame	NA	NA	NA	NA	NA	NA	DFCI Oncopanel	Metastatic	Targeted	17.4895
NA	missense	NA	NA	NA	NA	NA	nonsense	NA	NA	NA	NA	NA	NA	NA	NA	NA	NA	NA	NA	DFCI Oncopanel	Metastatic	Targeted	10.6458
NA	NA	NA	NA	NA	NA	NA	nonsense	NA	NA	NA	NA	NA	NA	NA	NA	NA	nonsense	NA	NA	DFCI Oncopanel	Metastatic	Targeted	8.47286
NA	missense	NA	frameshift	NA	NA	NA	nonsense	NA	NA	NA	NA	NA	NA	NA	NA	NA	NA	NA	NA	DFCI Oncopanel	Metastatic	Targeted	12.1666
NA	NA	NA	NA	NA	NA	NA	NA	NA	NA	NA	NA	NA	NA	NA	NA	NA	NA	NA	NA	DFCI Oncopanel	Metastatic	Targeted	9.12493
NA	multiple hit	NA	missense	NA	NA	NA	NA	NA	NA	NA	NA	NA	NA	NA	multiple hit	NA	NA	NA	missense	DFCI Oncopanel	Metastatic	Targeted	22.8123
NA	NA	NA	NA	NA	NA	NA	NA	NA	NA	NA	NA	NA	NA	NA	NA	NA	NA	NA	NA	DFCI Oncopanel	Metastatic	Targeted	2.65486
NA	NA	NA	nonsense	NA	missense	NA	NA	NA	NA	NA	missense	NA	NA	missense	NA	NA	NA	NA	missense	DFCI Oncopanel	Metastatic	Targeted	10.8937
NA	missense	NA	NA	NA	NA	NA	in-frame	NA	NA	NA	NA	NA	NA	nonsense	NA	missense	NA	NA	NA	DFCI Oncopanel	Metastatic	Targeted	14.4478
NA	NA	NA	NA	NA	NA	NA	NA	NA	NA	NA	NA	NA	NA	NA	NA	NA	NA	NA	NA	DFCI Oncopanel	Metastatic	Targeted	7.60411
missense	missense	NA	NA	NA	missense	NA	missense	NA	NA	NA	NA	NA	NA	NA	missense	NA	frameshift	NA	NA	DFCI Oncopanel	Metastatic	Targeted	21.7874
NA	multiple hit	NA	NA	NA	multiple hit	NA	NA	NA	NA	NA	NA	NA	NA	NA	NA	NA	NA	NA	NA	DFCI Oncopanel	Metastatic	Targeted	26.629
NA	frameshift	splicing	NA	NA	missense	missense	NA	NA	NA	NA	NA	NA	NA	NA	splicing	NA	NA	NA	NA	DFCI Oncopanel	Metastatic	Targeted	12.1666
NA	NA	NA	multiple hit	NA	NA	missense	NA	NA	NA	NA	NA	in-frame	NA	NA	nonsense	missense	NA	NA	NA	DFCI Oncopanel	Metastatic	Targeted	15.9686
missense	NA	splicing	NA	NA	NA	NA	NA	NA	NA	NA	multiple hit	NA	missense	NA	NA	NA	NA	NA	NA	DFCI Oncopanel	Metastatic	Targeted	22.9978
missense	NA	missense	missense	NA	multiple hit	missense	NA	NA	nonsense	missense	NA	missense	missense	NA	NA	NA	NA	NA	multiple hit	DFCI Oncopanel	Metastatic	Targeted	54.4684
NA	missense	splicing	multiple hit	NA	missense	multiple hit	NA	NA	NA	NA	NA	NA	NA	missense	NA	nonsense	NA	NA	NA	DFCI Oncopanel	Metastatic	Targeted	34.2185
NA	missense	NA	NA	NA	NA	NA	nonsense	NA	NA	NA	NA	NA	NA	NA	frameshift	NA	NA	NA	NA	DFCI Oncopanel	Metastatic	Targeted	7.60411
NA	NA	NA	NA	NA	NA	NA	NA	NA	missense	missense	NA	NA	NA	NA	NA	NA	missense	NA	NA	DFCI Oncopanel	Metastatic	Targeted	12.1666
missense	NA	NA	NA	NA	missense	missense	NA	nonsense	NA	missense	NA	NA	NA	NA	missense	NA	NA	NA	NA	DFCI Oncopanel	Metastatic	Targeted	11.4062
missense	NA	nonsense	NA	NA	missense	missense	NA	NA	missense	NA	NA	NA	NA	NA	NA	NA	NA	NA	NA	DFCI Oncopanel	Metastatic	Targeted	14.5249
NA	NA	NA	NA	NA	NA	NA	NA	NA	NA	NA	NA	NA	NA	NA	NA	NA	NA	NA	NA	DFCI Oncopanel	Metastatic	Targeted	2.28123
NA	NA	NA	NA	NA	NA	missense	NA	NA	NA	NA	NA	NA	NA	NA	frameshift	NA	NA	NA	NA	DFCI Oncopanel	Metastatic	Targeted	13.3145
NA	missense	missense	NA	NA	missense	NA	NA	missense	NA	missense	NA	NA	NA	NA	NA	NA	NA	NA	NA	DFCI Oncopanel	Metastatic	Targeted	25.4186
NA	NA	NA	NA	NA	NA	missense	NA	NA	NA	NA	NA	frameshift	NA	NA	NA	NA	NA	NA	NA	DFCI Oncopanel	Metastatic	Targeted	13.3145
NA	nonsense	NA	NA	NA	NA	NA	NA	NA	NA	NA	NA	NA	NA	NA	NA	NA	NA	NA	NA	DFCI Oncopanel	Metastatic	Targeted	10.6195
NA	NA	NA	splicing	NA	NA	missense	NA	NA	NA	NA	NA	NA	NA	NA	NA	NA	frameshift	NA	NA	DFCI Oncopanel	Metastatic	Targeted	7.26245
NA	multiple hit	NA	nonsense	NA	NA	NA	frameshift	NA	NA	NA	NA	NA	NA	splicing	NA	NA	NA	NA	NA	DFCI Oncopanel	Metastatic	Targeted	14.4478
NA	multiple hit	missense	nonsense	NA	multiple hit	NA	multiple hit	NA	NA	NA	missense	NA	NA	missense	NA	NA	NA	NA	NA	DFCI Oncopanel	Metastatic	Targeted	39.9435
NA	NA	nonsense	frameshift	NA	NA	NA	NA	NA	NA	NA	NA	frameshift	NA	NA	NA	NA	NA	NA	NA	DFCI Oncopanel	Metastatic	Targeted	19.3665
missense	nonsense	nonsense	NA	NA	NA	NA	NA	NA	NA	missense	NA	NA	NA	NA	nonsense	NA	NA	NA	NA	DFCI Oncopanel	Metastatic	Targeted	24.2082
NA	NA	NA	multiple hit	NA	missense	missense	NA	NA	NA	NA	NA	nonsense	NA	NA	nonsense	NA	NA	NA	NA	DFCI Oncopanel	Metastatic	Targeted	11.4062
NA	missense	NA	NA	NA	NA	NA	NA	NA	NA	NA	NA	NA	NA	NA	NA	NA	NA	NA	NA	DFCI Oncopanel	Metastatic	Targeted	3.9823
NA	missense	NA	NA	NA	missense	NA	NA	NA	nonsense	NA	NA	NA	NA	missense	missense	NA	NA	NA	NA	DFCI Oncopanel	Metastatic	Targeted	12.1666
NA	NA	NA	NA	NA	NA	NA	NA	NA	NA	in-frame	NA	frameshift	NA	NA	NA	NA	NA	NA	NA	DFCI Oncopanel	Metastatic	Targeted	14.6018
NA	missense	NA	NA	NA	missense	missense	NA	NA	nonsense	NA	NA	NA	NA	NA	NA	NA	NA	NA	NA	DFCI Oncopanel	Metastatic	Targeted	17.4895
NA	NA	NA	NA	NA	NA	NA	NA	NA	NA	NA	NA	NA	missense	NA	NA	NA	NA	NA	nonsense	DFCI Oncopanel	Metastatic	Targeted	9.68327
NA	missense	NA	NA	NA	NA	NA	nonsense	NA	NA	NA	NA	NA	NA	NA	NA	NA	NA	NA	NA	DFCI Oncopanel	Metastatic	Targeted	24.2082
NA	missense	frameshift	NA	NA	NA	NA	NA	NA	NA	NA	NA	NA	NA	nonsense	frameshift	NA	NA	NA	missense	DFCI Oncopanel	Metastatic	Targeted	18.2499
missense	NA	frameshift	NA	NA	NA	NA	NA	NA	NA	NA	NA	NA	NA	NA	NA	NA	NA	NA	NA	DFCI Oncopanel	Metastatic	Targeted	7.26245
NA	NA	NA	NA	NA	NA	NA	frameshift	NA	NA	NA	NA	NA	NA	NA	NA	NA	NA	NA	NA	DFCI Oncopanel	Metastatic	Targeted	7.26245
NA	missense	NA	nonsense	NA	NA	missense	splicing	NA	NA	NA	NA	NA	NA	frameshift	NA	NA	frameshift	NA	NA	DFCI Oncopanel	Metastatic	Targeted	18.2499
NA	NA	NA	missense	NA	NA	NA	NA	NA	NA	NA	NA	NA	NA	NA	NA	NA	frameshift	NA	NA	DFCI Oncopanel	Metastatic	Targeted	5.32288
NA	NA	NA	NA	NA	NA	missense	NA	NA	NA	NA	multiple hit	NA	NA	NA	NA	NA	NA	NA	NA	DFCI Oncopanel	Metastatic	Targeted	14.5249
NA	in-frame	NA	NA	NA	NA	NA	frameshift	nonsense	NA	NA	NA	NA	NA	NA	NA	NA	nonsense	NA	NA	DFCI Oncopanel	Metastatic	Targeted	14.4478
NA	nonsense	NA	NA	NA	NA	NA	NA	NA	NA	NA	NA	NA	NA	NA	NA	NA	NA	NA	NA	DFCI Oncopanel	Metastatic	Targeted	18.5841
NA	NA	NA	NA	NA	missense	NA	NA	NA	NA	NA	NA	nonsense	missense	NA	NA	NA	NA	NA	NA	DFCI Oncopanel	Metastatic	Targeted	13.2743
NA	missense	NA	missense	NA	NA	NA	NA	NA	NA	NA	NA	missense	NA	NA	missense	missense	NA	NA	NA	DFCI Oncopanel	Metastatic	Targeted	17.4895
NA	NA	NA	NA	NA	NA	NA	NA	NA	NA	NA	NA	NA	NA	NA	NA	NA	NA	NA	NA	DFCI Oncopanel	Metastatic	Targeted	6.8437
NA	nonsense	NA	NA	NA	NA	NA	NA	NA	NA	NA	NA	NA	NA	NA	NA	NA	NA	NA	NA	DFCI Oncopanel	Metastatic	Targeted	13.2743
NA	NA	NA	frameshift	NA	missense	NA	NA	NA	NA	NA	NA	NA	NA	NA	NA	NA	NA	NA	splicing	DFCI Oncopanel	Metastatic	Targeted	14.4478
NA	NA	NA	NA	NA	NA	NA	NA	NA	NA	NA	NA	NA	NA	NA	NA	NA	NA	NA	NA	DFCI Oncopanel	Metastatic	Targeted	6.63716
NA	NA	splicing	NA	NA	multiple hit	missense	NA	missense	multiple hit	NA	missense	frameshift	NA	NA	NA	NA	NA	NA	NA	DFCI Oncopanel	Metastatic	Targeted	22.9978
NA	NA	NA	NA	NA	NA	NA	NA	NA	missense	NA	NA	NA	NA	NA	NA	NA	NA	NA	NA	DFCI Oncopanel	Metastatic	Targeted	10.8937
NA	multiple hit	NA	NA	NA	NA	NA	NA	NA	NA	NA	missense	NA	missense	NA	NA	NA	frameshift	NA	NA	DFCI Oncopanel	Metastatic	Targeted	18.1561
NA	NA	NA	NA	NA	NA	NA	NA	NA	NA	NA	NA	NA	NA	NA	NA	NA	NA	NA	NA	DFCI Oncopanel	Metastatic	Targeted	10.8937
NA	missense	splicing	NA	NA	missense	missense	NA	NA	multiple hit	NA	NA	multiple hit	NA	NA	NA	NA	NA	NA	NA	DFCI Oncopanel	Metastatic	Targeted	14.5249
NA	NA	NA	frameshift	NA	NA	NA	NA	NA	NA	NA	nonsense	NA	NA	NA	NA	NA	NA	NA	NA	DFCI Oncopanel	Metastatic	Targeted	8.36452
missense	NA	NA	NA	NA	missense	missense	NA	NA	in-frame	NA	NA	nonsense	missense	NA	splicing	NA	NA	NA	NA	DFCI Oncopanel	Metastatic	Targeted	21.2389
NA	missense	NA	frameshift	NA	missense	NA	frameshift	NA	NA	NA	NA	NA	NA	NA	NA	NA	NA	NA	NA	DFCI Oncopanel	Metastatic	Targeted	6.08329
missense	NA	missense	NA	NA	NA	missense	NA	NA	NA	NA	NA	frameshift	NA	NA	NA	NA	NA	NA	NA	DFCI Oncopanel	Metastatic	Targeted	10.6195
NA	missense	NA	multiple hit	NA	NA	NA	NA	NA	NA	NA	missense	NA	NA	NA	NA	NA	NA	NA	NA	DFCI Oncopanel	Metastatic	Targeted	7.60411
NA	missense	NA	NA	NA	NA	NA	NA	NA	NA	NA	NA	NA	missense	NA	NA	NA	NA	NA	NA	DFCI Oncopanel	Metastatic	Targeted	7.96459
NA	nonsense	NA	missense	NA	NA	NA	splicing	missense	NA	NA	NA	NA	NA	NA	NA	NA	NA	NA	nonsense	DFCI Oncopanel	Metastatic	Targeted	13.3145
missense	missense	nonsense	NA	NA	missense	missense	NA	NA	NA	NA	NA	NA	NA	NA	missense	NA	frameshift	NA	NA	DFCI Oncopanel	Metastatic	Targeted	16.9457
NA	missense	multiple hit	NA	NA	NA	NA	NA	missense	NA	NA	NA	NA	NA	NA	NA	NA	NA	NA	NA	DFCI Oncopanel	Metastatic	Targeted	10.6195
NA	missense	NA	frameshift	NA	NA	missense	NA	NA	NA	NA	NA	NA	NA	missense	NA	NA	NA	NA	NA	DFCI Oncopanel	Metastatic	Targeted	12.1041
NA	frameshift	NA	NA	NA	NA	NA	NA	NA	NA	NA	NA	NA	NA	NA	NA	missense	NA	NA	NA	DFCI Oncopanel	Metastatic	Targeted	6.8437
NA	NA	splicing	NA	NA	NA	multiple hit	NA	NA	missense	NA	NA	NA	NA	NA	multiple hit	NA	NA	NA	NA	DFCI Oncopanel	Metastatic	Targeted	19.3665
NA	NA	frameshift	NA	NA	NA	missense	NA	missense	NA	NA	NA	NA	NA	NA	NA	NA	NA	NA	NA	DFCI Oncopanel	Metastatic	Targeted	9.29203
NA	NA	NA	NA	NA	NA	NA	NA	NA	NA	NA	NA	NA	NA	NA	NA	NA	NA	NA	missense	DFCI Oncopanel	Metastatic	Targeted	7.26245
NA	NA	frameshift	NA	NA	NA	NA	NA	NA	frameshift	NA	missense	NA	NA	NA	NA	NA	NA	NA	NA	DFCI Oncopanel	Metastatic	Targeted	8.47286
NA	frameshift	frameshift	NA	NA	missense	NA	NA	NA	NA	NA	NA	NA	NA	NA	NA	NA	NA	NA	NA	DFCI Oncopanel	Metastatic	Targeted	7.96459
NA	NA	NA	NA	NA	NA	NA	NA	nonsense	NA	NA	multiple hit	frameshift	NA	NA	missense	NA	NA	NA	NA	DFCI Oncopanel	Metastatic	Targeted	18.1561
NA	NA	missense	missense	NA	missense	NA	NA	NA	NA	missense	NA	NA	NA	NA	NA	NA	frameshift	NA	missense	DFCI Oncopanel	Metastatic	Targeted	23.5727
missense	missense	NA	multiple hit	NA	missense	NA	NA	NA	NA	multiple hit	NA	NA	NA	NA	NA	NA	NA	NA	in-frame	DFCI Oncopanel	Metastatic	Targeted	15.2082
NA	NA	NA	NA	NA	NA	missense	NA	NA	NA	NA	NA	frameshift	NA	splicing	NA	NA	NA	NA	NA	DFCI Oncopanel	Metastatic	Targeted	8.36452
NA	frameshift	NA	NA	NA	NA	NA	NA	NA	NA	multiple hit	NA	NA	NA	NA	NA	NA	NA	NA	NA	DFCI Oncopanel	Metastatic	Targeted	10.6195
NA	splicing	NA	nonsense	NA	NA	NA	NA	NA	nonsense	NA	NA	NA	NA	NA	NA	NA	NA	NA	NA	DFCI Oncopanel	Metastatic	Targeted	8.36452
NA	NA	NA	NA	NA	NA	missense	NA	NA	frameshift	NA	NA	splicing	NA	NA	NA	NA	NA	NA	NA	DFCI Oncopanel	Metastatic	Targeted	16.9457
NA	missense	frameshift	NA	NA	NA	NA	NA	NA	NA	multiple hit	NA	splicing	NA	NA	NA	NA	NA	NA	NA	DFCI Oncopanel	Metastatic	Targeted	25.4186
NA	NA	NA	NA	NA	NA	NA	NA	NA	NA	NA	NA	nonsense	NA	NA	NA	NA	NA	NA	NA	DFCI Oncopanel	Metastatic	Targeted	10.6458
NA	NA	nonsense	missense	NA	NA	missense	NA	NA	NA	NA	NA	NA	NA	NA	NA	NA	NA	NA	NA	DFCI Oncopanel	Metastatic	Targeted	6.08329
NA	missense	NA	multiple hit	NA	NA	NA	NA	NA	NA	NA	NA	NA	NA	NA	NA	NA	NA	NA	NA	DFCI Oncopanel	Metastatic	Targeted	15.2082
NA	NA	in-frame	missense	NA	NA	NA	NA	NA	NA	NA	NA	NA	NA	NA	NA	NA	NA	NA	NA	DFCI Oncopanel	Metastatic	Targeted	9.88535
NA	in-frame	NA	multiple hit	NA	NA	NA	nonsense	NA	NA	missense	NA	NA	NA	NA	NA	NA	NA	NA	NA	DFCI Oncopanel	Metastatic	Targeted	9.88535
NA	NA	in-frame	frameshift	NA	NA	missense	NA	NA	NA	NA	NA	NA	NA	NA	nonsense	NA	frameshift	NA	NA	DFCI Oncopanel	Metastatic	Targeted	9.88535
NA	NA	NA	NA	NA	missense	NA	NA	multiple hit	missense	NA	NA	NA	missense	NA	NA	NA	NA	NA	NA	DFCI Oncopanel	Metastatic	Targeted	9.12493
missense	NA	NA	NA	NA	NA	NA	NA	NA	NA	NA	NA	NA	NA	NA	NA	NA	NA	NA	NA	DFCI Oncopanel	Metastatic	Targeted	7.60411
NA	missense	nonsense	NA	NA	missense	missense	NA	NA	NA	NA	NA	NA	NA	NA	NA	NA	NA	NA	NA	DFCI Oncopanel	Metastatic	Targeted	9.12493
NA	missense	NA	multiple hit	NA	NA	NA	NA	splicing	missense	NA	missense	NA	NA	NA	NA	missense	NA	NA	NA	DFCI Oncopanel	Metastatic	Targeted	19.7707
NA	missense	NA	NA	NA	NA	NA	NA	NA	NA	NA	NA	NA	NA	NA	NA	NA	NA	NA	NA	DFCI Oncopanel	Metastatic	Targeted	7.96459
NA	NA	NA	NA	NA	NA	NA	nonsense	NA	NA	missense	NA	NA	NA	multiple hit	NA	NA	NA	NA	NA	DFCI Oncopanel	Metastatic	Targeted	10.8937
NA	NA	NA	NA	NA	NA	nonsense	NA	NA	NA	NA	NA	NA	NA	NA	NA	NA	NA	NA	NA	DFCI Oncopanel	Metastatic	Targeted	8.36452
missense	missense	NA	frameshift	NA	NA	NA	NA	NA	NA	NA	NA	NA	NA	NA	NA	nonsense	NA	NA	NA	DFCI Oncopanel	Metastatic	Targeted	12.927
missense	missense	nonsense	NA	NA	NA	NA	NA	NA	NA	NA	NA	NA	NA	NA	NA	NA	NA	NA	NA	DFCI Oncopanel	Metastatic	Targeted	19.3665
NA	missense	NA	nonsense	NA	NA	NA	missense	NA	NA	NA	NA	NA	missense	missense	NA	NA	NA	NA	NA	DFCI Oncopanel	Metastatic	Targeted	13.3145
NA	missense	NA	NA	NA	NA	NA	NA	multiple hit	NA	missense	NA	NA	NA	NA	NA	NA	NA	NA	NA	DFCI Oncopanel	Metastatic	Targeted	22.8123
NA	NA	NA	NA	NA	NA	NA	NA	NA	NA	NA	NA	NA	NA	NA	NA	NA	multiple hit	NA	NA	DFCI Oncopanel	Metastatic	Targeted	6.8437
NA	NA	NA	frameshift	NA	NA	NA	NA	NA	NA	NA	NA	NA	NA	NA	NA	NA	frameshift	NA	NA	DFCI Oncopanel	Metastatic	Targeted	9.88535
NA	missense	NA	NA	NA	missense	NA	splicing	NA	missense	NA	NA	NA	NA	NA	NA	NA	frameshift	NA	NA	DFCI Oncopanel	Metastatic	Targeted	12.927
NA	NA	NA	NA	NA	NA	NA	NA	NA	NA	NA	NA	NA	NA	NA	NA	NA	NA	NA	NA	DFCI Oncopanel	Metastatic	Targeted	6.08329
NA	missense	NA	NA	NA	NA	NA	nonsense	NA	NA	NA	NA	NA	NA	NA	NA	NA	frameshift	NA	NA	DFCI Oncopanel	Metastatic	Targeted	16.9457
NA	NA	NA	missense	NA	NA	missense	NA	NA	NA	NA	NA	NA	NA	NA	NA	NA	NA	NA	NA	DFCI Oncopanel	Metastatic	Targeted	6.05205
NA	nonsense	NA	NA	NA	NA	NA	NA	NA	NA	NA	NA	NA	NA	NA	NA	NA	NA	NA	NA	DFCI Oncopanel	Metastatic	Targeted	3.9823
NA	multiple hit	NA	missense	NA	NA	NA	nonsense	NA	NA	missense	NA	NA	missense	NA	NA	NA	NA	NA	NA	DFCI Oncopanel	Metastatic	Targeted	39.9435
NA	nonsense	NA	NA	NA	NA	NA	NA	NA	NA	NA	NA	frameshift	NA	NA	NA	NA	NA	NA	NA	DFCI Oncopanel	Metastatic	Targeted	16.9457
NA	NA	NA	missense	NA	NA	NA	NA	NA	NA	NA	NA	NA	NA	frameshift	NA	multiple hit	NA	NA	NA	DFCI Oncopanel	Metastatic	Targeted	10.6458
NA	NA	NA	NA	NA	missense	missense	NA	multiple hit	missense	NA	NA	frameshift	NA	NA	NA	NA	NA	NA	missense	DFCI Oncopanel	Metastatic	Targeted	21.7874
NA	NA	nonsense	NA	NA	NA	missense	NA	NA	NA	NA	NA	NA	NA	NA	nonsense	NA	NA	NA	NA	DFCI Oncopanel	Metastatic	Targeted	8.36452
NA	missense	NA	NA	NA	NA	NA	NA	NA	nonsense	NA	NA	NA	NA	NA	NA	NA	NA	NA	NA	DFCI Oncopanel	Metastatic	Targeted	9.29203
NA	NA	NA	NA	NA	NA	NA	NA	NA	NA	NA	NA	NA	NA	NA	NA	NA	NA	NA	NA	DFCI Oncopanel	Metastatic	Targeted	5.32288
NA	frameshift	NA	multiple hit	NA	NA	NA	NA	NA	nonsense	NA	NA	NA	NA	NA	NA	NA	NA	NA	NA	DFCI Oncopanel	Metastatic	Targeted	11.4062
NA	missense	splicing	multiple hit	NA	NA	NA	NA	NA	NA	NA	NA	nonsense	NA	NA	NA	NA	NA	NA	NA	DFCI Oncopanel	Metastatic	Targeted	15.9686
NA	NA	NA	frameshift	NA	NA	NA	NA	NA	NA	NA	NA	NA	NA	NA	NA	NA	NA	NA	NA	DFCI Oncopanel	Metastatic	Targeted	4.56247
NA	missense	NA	NA	NA	NA	missense	NA	NA	NA	NA	NA	NA	NA	NA	NA	NA	NA	NA	NA	DFCI Oncopanel	Metastatic	Targeted	13.2743
NA	NA	NA	NA	NA	NA	NA	NA	NA	NA	NA	NA	nonsense	NA	NA	NA	NA	NA	NA	NA	DFCI Oncopanel	Metastatic	Targeted	7.26245
NA	NA	NA	NA	NA	NA	NA	missense	NA	NA	NA	NA	splicing	NA	NA	NA	NA	NA	NA	NA	DFCI Oncopanel	Metastatic	Targeted	9.68327
NA	NA	frameshift	NA	NA	NA	NA	NA	NA	missense	NA	missense	frameshift	NA	NA	NA	NA	NA	NA	NA	DFCI Oncopanel	Metastatic	Targeted	10.8937
NA	NA	NA	NA	NA	NA	missense	NA	NA	NA	NA	NA	NA	NA	NA	NA	NA	NA	NA	NA	DFCI Oncopanel	Metastatic	Targeted	8.47286
missense	nonsense	NA	NA	NA	NA	NA	NA	missense	NA	NA	NA	missense	NA	NA	NA	NA	NA	NA	NA	DFCI Oncopanel	Metastatic	Targeted	12.927
NA	NA	NA	NA	NA	NA	NA	NA	NA	nonsense	NA	NA	NA	NA	NA	NA	NA	NA	NA	NA	DFCI Oncopanel	Metastatic	Targeted	5.32288
NA	NA	nonsense	NA	NA	missense	missense	NA	NA	frameshift	NA	NA	NA	NA	NA	NA	missense	NA	NA	NA	DFCI Oncopanel	Metastatic	Targeted	13.6874
NA	missense	NA	nonsense	NA	NA	NA	NA	missense	NA	NA	NA	NA	NA	NA	NA	NA	NA	NA	NA	DFCI Oncopanel	Metastatic	Targeted	7.60411
NA	missense	NA	NA	NA	missense	NA	NA	NA	NA	NA	NA	NA	NA	NA	NA	NA	NA	NA	NA	DFCI Oncopanel	Metastatic	Targeted	7.60411
NA	NA	NA	NA	NA	NA	NA	NA	NA	NA	NA	NA	NA	NA	NA	nonsense	NA	NA	NA	NA	DFCI Oncopanel	Metastatic	Targeted	6.8437
NA	multiple hit	NA	NA	NA	missense	NA	nonsense	splicing	NA	NA	NA	NA	NA	missense	NA	NA	NA	NA	NA	DFCI Oncopanel	Metastatic	Targeted	16.729
NA	missense	NA	NA	NA	NA	NA	NA	NA	NA	NA	multiple hit	NA	NA	NA	NA	NA	NA	NA	NA	DFCI Oncopanel	Metastatic	Targeted	12.1666
NA	nonsense	NA	nonsense	NA	NA	NA	NA	NA	NA	NA	NA	NA	NA	NA	NA	NA	multiple hit	NA	NA	DFCI Oncopanel	Metastatic	Targeted	22.0519
NA	NA	missense	NA	NA	missense	NA	NA	NA	NA	NA	NA	NA	NA	NA	multiple hit	NA	missense	NA	nonsense	DFCI Oncopanel	Metastatic	Targeted	16.9457
NA	NA	nonsense	NA	NA	NA	NA	NA	frameshift	NA	NA	NA	NA	NA	NA	NA	NA	NA	NA	NA	DFCI Oncopanel	Metastatic	Targeted	10.8937
NA	NA	nonsense	NA	NA	NA	NA	NA	NA	NA	NA	NA	NA	NA	NA	NA	NA	NA	NA	NA	DFCI Oncopanel	Metastatic	Targeted	4.84164
NA	NA	missense	NA	NA	NA	multiple hit	NA	nonsense	NA	NA	NA	NA	NA	NA	nonsense	NA	nonsense	NA	NA	DFCI Oncopanel	Metastatic	Targeted	10.6458
NA	NA	NA	NA	NA	NA	NA	frameshift	NA	NA	NA	missense	NA	NA	NA	NA	NA	NA	NA	NA	DFCI Oncopanel	Metastatic	Targeted	8.36452
NA	NA	NA	NA	NA	NA	NA	NA	NA	NA	NA	NA	NA	NA	NA	NA	NA	NA	NA	NA	DFCI Oncopanel	Metastatic	Targeted	2.28123
NA	multiple hit	NA	NA	NA	NA	NA	nonsense	NA	NA	NA	NA	NA	NA	NA	NA	NA	NA	NA	NA	DFCI Oncopanel	Metastatic	Targeted	6.8437
NA	missense	in-frame	NA	NA	NA	NA	NA	NA	NA	NA	NA	NA	NA	NA	NA	multiple hit	NA	NA	NA	DFCI Oncopanel	Metastatic	Targeted	12.1666
NA	nonsense	missense	NA	NA	NA	NA	NA	NA	NA	NA	NA	NA	NA	NA	NA	missense	NA	NA	NA	DFCI Oncopanel	Metastatic	Targeted	7.60411
NA	missense	NA	nonsense	NA	NA	NA	NA	NA	frameshift	NA	NA	NA	NA	NA	NA	NA	NA	NA	NA	DFCI Oncopanel	Metastatic	Targeted	5.32288
NA	NA	frameshift	missense	NA	NA	missense	NA	missense	NA	NA	NA	nonsense	NA	NA	NA	NA	frameshift	NA	NA	DFCI Oncopanel	Metastatic	Targeted	9.88535
NA	NA	NA	NA	NA	NA	NA	NA	NA	NA	NA	NA	NA	NA	NA	NA	NA	NA	NA	NA	DFCI Oncopanel	Metastatic	Targeted	2.28123
NA	in-frame	NA	NA	NA	NA	NA	NA	NA	NA	NA	NA	NA	NA	NA	NA	NA	NA	NA	NA	DFCI Oncopanel	Metastatic	Targeted	8.36452
NA	NA	NA	multiple hit	NA	NA	multiple hit	NA	NA	missense	NA	NA	NA	missense	NA	NA	NA	NA	NA	NA	DFCI Oncopanel	Metastatic	Targeted	14.4478
missense	multiple hit	missense	nonsense	NA	NA	NA	NA	NA	NA	NA	NA	NA	NA	NA	NA	NA	NA	NA	NA	DFCI Oncopanel	Metastatic	Targeted	20.5311
NA	missense	NA	multiple hit	NA	NA	NA	NA	NA	NA	NA	NA	NA	NA	multiple hit	NA	multiple hit	NA	NA	NA	DFCI Oncopanel	Metastatic	Targeted	15.2082
NA	missense	NA	NA	NA	NA	NA	NA	NA	NA	NA	NA	NA	NA	NA	NA	NA	nonsense	NA	NA	DFCI Oncopanel	Metastatic	Targeted	6.8437
NA	missense	NA	NA	NA	NA	NA	NA	NA	NA	NA	NA	NA	NA	NA	NA	NA	NA	NA	NA	DFCI Oncopanel	Metastatic	Targeted	7.60411
NA	NA	in-frame	NA	NA	NA	missense	NA	NA	NA	NA	missense	nonsense	NA	NA	NA	NA	NA	NA	NA	DFCI Oncopanel	Metastatic	Targeted	9.68327
missense	NA	nonsense	NA	NA	missense	missense	missense	NA	NA	nonsense	NA	NA	NA	NA	NA	missense	NA	NA	NA	DFCI Oncopanel	Metastatic	Targeted	28.1352
NA	missense	missense	NA	NA	NA	NA	nonsense	NA	NA	NA	NA	NA	NA	NA	NA	NA	NA	NA	NA	DFCI Oncopanel	Metastatic	Targeted	22.5664
NA	NA	NA	NA	NA	NA	NA	NA	NA	NA	NA	NA	NA	NA	NA	nonsense	NA	frameshift	NA	NA	DFCI Oncopanel	Metastatic	Targeted	3.80206
NA	missense	NA	NA	NA	NA	NA	splicing	NA	NA	NA	NA	NA	NA	NA	NA	NA	NA	NA	NA	DFCI Oncopanel	Metastatic	Targeted	11.4062
NA	multiple hit	nonsense	NA	NA	NA	NA	NA	NA	NA	NA	NA	NA	NA	NA	NA	NA	NA	NA	NA	DFCI Oncopanel	Metastatic	Targeted	4.84164
NA	NA	NA	NA	NA	NA	NA	nonsense	NA	NA	NA	NA	NA	NA	splicing	NA	NA	NA	NA	NA	DFCI Oncopanel	Metastatic	Targeted	12.927
missense	splicing	NA	missense	NA	missense	NA	NA	missense	NA	NA	NA	NA	NA	NA	in-frame	NA	NA	NA	NA	DFCI Oncopanel	Metastatic	Targeted	16.729
NA	NA	nonsense	NA	NA	missense	missense	NA	missense	NA	NA	NA	frameshift	NA	NA	NA	NA	NA	NA	NA	DFCI Oncopanel	Metastatic	Targeted	13.3145
NA	NA	NA	NA	NA	NA	missense	NA	nonsense	NA	NA	in-frame	NA	NA	NA	frameshift	NA	NA	NA	NA	DFCI Oncopanel	Metastatic	Targeted	6.08329
NA	NA	NA	NA	NA	NA	NA	NA	nonsense	NA	NA	NA	NA	NA	missense	NA	NA	NA	NA	NA	DFCI Oncopanel	Metastatic	Targeted	10.8937
NA	NA	frameshift	NA	NA	missense	NA	NA	multiple hit	missense	NA	NA	nonsense	missense	NA	NA	NA	NA	NA	NA	DFCI Oncopanel	Metastatic	Targeted	18.1561
NA	NA	multiple hit	NA	NA	NA	missense	NA	NA	NA	NA	NA	NA	NA	nonsense	NA	NA	NA	NA	NA	DFCI Oncopanel	Metastatic	Targeted	7.26245
NA	nonsense	NA	NA	NA	NA	NA	NA	NA	NA	NA	NA	NA	NA	NA	NA	NA	NA	NA	NA	DFCI Oncopanel	Metastatic	Targeted	6.05205
NA	NA	nonsense	NA	NA	missense	missense	NA	NA	NA	NA	NA	nonsense	NA	NA	NA	NA	NA	NA	NA	DFCI Oncopanel	Metastatic	Targeted	7.96459
NA	splicing	missense	NA	NA	NA	NA	NA	NA	NA	NA	NA	NA	NA	NA	NA	NA	NA	NA	NA	DFCI Oncopanel	Metastatic	Targeted	6.8437
NA	multiple hit	NA	NA	NA	NA	NA	nonsense	NA	NA	NA	NA	NA	NA	NA	NA	NA	frameshift	NA	NA	DFCI Oncopanel	Metastatic	Targeted	14.5249
NA	missense	nonsense	in-frame	NA	NA	NA	NA	NA	NA	NA	NA	NA	NA	NA	NA	multiple hit	NA	NA	NA	DFCI Oncopanel	Metastatic	Targeted	9.88535
NA	NA	NA	NA	NA	NA	NA	NA	NA	NA	NA	NA	NA	NA	NA	NA	NA	NA	NA	NA	DFCI Oncopanel	Metastatic	Targeted	8.47286
NA	NA	multiple hit	NA	NA	NA	NA	NA	multiple hit	frameshift	NA	NA	NA	missense	NA	NA	NA	NA	NA	NA	DFCI Oncopanel	Metastatic	Targeted	15.2082
NA	missense	NA	nonsense	NA	NA	NA	nonsense	NA	NA	NA	NA	NA	NA	NA	NA	NA	NA	NA	NA	DFCI Oncopanel	Metastatic	Targeted	8.36452
NA	NA	NA	NA	NA	NA	NA	NA	NA	NA	missense	NA	NA	NA	NA	NA	NA	NA	NA	NA	DFCI Oncopanel	Metastatic	Targeted	3.80206
NA	NA	NA	NA	NA	missense	NA	NA	NA	NA	NA	NA	NA	NA	NA	NA	NA	NA	NA	NA	DFCI Oncopanel	Metastatic	Targeted	13.3145
NA	NA	multiple hit	NA	NA	multiple hit	NA	NA	NA	NA	NA	NA	NA	NA	NA	NA	NA	NA	NA	NA	DFCI Oncopanel	Metastatic	Targeted	8.36452
NA	multiple hit	NA	NA	NA	missense	NA	NA	NA	NA	NA	NA	NA	multiple hit	NA	frameshift	NA	NA	NA	NA	DFCI Oncopanel	Metastatic	Targeted	24.2082
NA	NA	NA	NA	NA	NA	NA	NA	NA	NA	NA	NA	NA	NA	NA	missense	missense	NA	NA	NA	DFCI Oncopanel	Metastatic	Targeted	6.8437
NA	NA	NA	NA	NA	NA	NA	NA	NA	missense	NA	NA	NA	missense	NA	NA	NA	NA	NA	NA	DFCI Oncopanel	Metastatic	Targeted	8.47286
NA	missense	NA	NA	NA	NA	NA	NA	NA	NA	NA	NA	NA	NA	NA	NA	NA	NA	NA	NA	DFCI Oncopanel	Metastatic	Targeted	6.08329
NA	NA	splicing	NA	NA	missense	NA	NA	multiple hit	nonsense	NA	NA	splicing	NA	NA	in-frame	NA	NA	NA	NA	DFCI Oncopanel	Metastatic	Targeted	21.2389
NA	NA	NA	NA	NA	missense	NA	NA	NA	NA	NA	NA	NA	NA	NA	NA	NA	NA	NA	NA	DFCI Oncopanel	Metastatic	Targeted	12.1041
NA	NA	NA	NA	NA	NA	NA	NA	NA	NA	NA	NA	NA	NA	NA	NA	NA	NA	NA	NA	DFCI Oncopanel	Metastatic	Targeted	3.63123
NA	NA	NA	NA	NA	NA	NA	NA	NA	NA	NA	NA	NA	NA	NA	NA	NA	NA	NA	NA	DFCI Oncopanel	Metastatic	Targeted	4.84164
NA	NA	NA	NA	NA	NA	NA	NA	NA	NA	NA	NA	NA	NA	NA	NA	NA	NA	NA	NA	DFCI Oncopanel	Metastatic	Targeted	6.8437
NA	NA	NA	NA	NA	missense	NA	NA	frameshift	NA	NA	NA	NA	multiple hit	NA	NA	NA	NA	NA	NA	DFCI Oncopanel	Metastatic	Targeted	12.1041
missense	NA	NA	nonsense	NA	NA	NA	NA	NA	NA	NA	missense	NA	NA	nonsense	NA	NA	NA	NA	NA	DFCI Oncopanel	Metastatic	Targeted	9.88535
NA	NA	NA	NA	NA	missense	NA	nonsense	NA	NA	NA	NA	NA	NA	NA	NA	NA	NA	NA	NA	DFCI Oncopanel	Metastatic	Targeted	6.8437
NA	NA	splicing	NA	NA	NA	missense	NA	NA	NA	NA	NA	splicing	NA	NA	NA	NA	NA	NA	NA	DFCI Oncopanel	Metastatic	Targeted	7.26245
NA	missense	nonsense	NA	NA	missense	NA	NA	NA	NA	NA	NA	nonsense	NA	NA	NA	NA	frameshift	NA	NA	DFCI Oncopanel	Metastatic	Targeted	7.96459
NA	NA	NA	NA	NA	missense	NA	NA	NA	NA	NA	NA	NA	NA	NA	NA	NA	NA	NA	NA	DFCI Oncopanel	Metastatic	Targeted	5.30973
NA	NA	NA	multiple hit	NA	missense	missense	NA	NA	NA	NA	NA	NA	NA	NA	NA	NA	NA	NA	NA	DFCI Oncopanel	Metastatic	Targeted	9.12493
NA	NA	splicing	NA	NA	NA	NA	NA	NA	NA	missense	NA	NA	NA	NA	NA	NA	NA	NA	NA	DFCI Oncopanel	Metastatic	Targeted	11.9469
NA	multiple hit	NA	multiple hit	NA	NA	NA	NA	NA	NA	NA	NA	NA	NA	NA	NA	NA	NA	NA	NA	DFCI Oncopanel	Metastatic	Targeted	9.88535
NA	NA	nonsense	NA	NA	missense	missense	NA	missense	NA	NA	NA	NA	NA	NA	nonsense	NA	NA	NA	NA	DFCI Oncopanel	Metastatic	Targeted	16.9457
NA	NA	nonsense	NA	NA	NA	missense	NA	NA	NA	NA	NA	NA	NA	NA	NA	NA	NA	NA	NA	DFCI Oncopanel	Metastatic	Targeted	6.08329
NA	NA	NA	NA	NA	NA	NA	NA	NA	NA	NA	NA	NA	missense	NA	NA	NA	NA	NA	NA	DFCI Oncopanel	Metastatic	Targeted	10.6195
NA	missense	NA	multiple hit	NA	NA	NA	NA	NA	NA	NA	NA	NA	missense	NA	NA	NA	NA	NA	NA	DFCI Oncopanel	Metastatic	Targeted	10.6458
missense	NA	nonsense	missense	NA	missense	NA	NA	NA	in-frame	missense	NA	NA	NA	multiple hit	NA	NA	NA	NA	NA	DFCI Oncopanel	Metastatic	Targeted	41.1539
NA	missense	splicing	NA	NA	NA	NA	frameshift	NA	NA	NA	missense	NA	NA	NA	NA	NA	NA	NA	NA	DFCI Oncopanel	Metastatic	Targeted	9.12493
NA	NA	NA	NA	NA	NA	NA	NA	NA	missense	missense	NA	NA	NA	NA	NA	NA	NA	NA	NA	DFCI Oncopanel	Metastatic	Targeted	4.84164
NA	multiple hit	NA	multiple hit	NA	NA	NA	NA	NA	NA	NA	NA	NA	NA	NA	NA	NA	NA	NA	NA	DFCI Oncopanel	Metastatic	Targeted	11.4062
missense	frameshift	nonsense	NA	NA	multiple hit	NA	NA	NA	NA	NA	NA	nonsense	nonsense	missense	NA	NA	NA	NA	NA	DFCI Oncopanel	Metastatic	Targeted	16.729
NA	missense	NA	NA	NA	NA	NA	frameshift	NA	NA	NA	NA	NA	NA	NA	NA	NA	NA	NA	NA	DFCI Oncopanel	Metastatic	Targeted	9.29203
NA	multiple hit	NA	NA	NA	NA	NA	NA	NA	nonsense	NA	NA	NA	NA	NA	NA	NA	NA	NA	NA	DFCI Oncopanel	Metastatic	Targeted	14.5249
NA	NA	frameshift	NA	NA	NA	missense	NA	NA	frameshift	NA	NA	nonsense	NA	NA	NA	NA	NA	NA	NA	DFCI Oncopanel	Metastatic	Targeted	10.8937
NA	NA	NA	multiple hit	NA	NA	multiple hit	NA	NA	NA	NA	NA	NA	missense	missense	NA	NA	NA	NA	NA	DFCI Oncopanel	Metastatic	Targeted	15.7353
NA	frameshift	nonsense	NA	NA	NA	NA	NA	frameshift	NA	NA	NA	NA	NA	NA	NA	NA	NA	NA	missense	DFCI Oncopanel	Metastatic	Targeted	10.6458
NA	NA	NA	nonsense	NA	NA	NA	NA	NA	NA	NA	NA	frameshift	NA	NA	NA	NA	NA	NA	NA	DFCI Oncopanel	Metastatic	Targeted	12.1041
NA	NA	NA	NA	NA	NA	NA	NA	NA	missense	NA	NA	nonsense	NA	NA	NA	NA	NA	NA	NA	DFCI Oncopanel	Metastatic	Targeted	8.47286
NA	missense	NA	NA	NA	NA	NA	NA	NA	NA	NA	NA	NA	NA	NA	NA	NA	NA	NA	NA	DFCI Oncopanel	Metastatic	Targeted	6.08329
NA	NA	NA	missense	NA	NA	NA	NA	NA	NA	NA	NA	NA	NA	NA	NA	NA	NA	NA	NA	DFCI Oncopanel	Metastatic	Targeted	9.12493
NA	NA	NA	NA	NA	NA	NA	NA	NA	NA	NA	NA	NA	NA	NA	NA	NA	NA	NA	NA	DFCI Oncopanel	Metastatic	Targeted	12.1666
NA	NA	missense	NA	NA	missense	missense	NA	NA	NA	NA	NA	multiple hit	NA	NA	NA	NA	NA	NA	NA	DFCI Oncopanel	Metastatic	Targeted	8.36452
NA	missense	NA	missense	NA	missense	NA	nonsense	NA	NA	NA	NA	NA	NA	missense	NA	NA	NA	NA	NA	DFCI Oncopanel	Metastatic	Targeted	12.1666
NA	missense	frameshift	NA	NA	NA	NA	NA	NA	NA	multiple hit	NA	NA	NA	NA	NA	NA	NA	NA	NA	DFCI Oncopanel	Metastatic	Targeted	8.36452
NA	NA	NA	NA	NA	multiple hit	NA	NA	NA	NA	NA	NA	NA	NA	NA	nonsense	missense	frameshift	NA	NA	DFCI Oncopanel	Metastatic	Targeted	11.4062
NA	NA	NA	NA	NA	NA	missense	missense	NA	NA	NA	NA	NA	NA	NA	NA	NA	NA	NA	NA	DFCI Oncopanel	Metastatic	Targeted	6.05205
NA	NA	frameshift	NA	NA	NA	NA	NA	NA	NA	NA	NA	NA	NA	NA	NA	NA	NA	NA	NA	DFCI Oncopanel	Metastatic	Targeted	7.26245
NA	NA	NA	NA	NA	NA	missense	NA	NA	NA	NA	NA	NA	NA	NA	NA	NA	missense	NA	NA	DFCI Oncopanel	Metastatic	Targeted	3.80206
NA	nonsense	NA	frameshift	NA	missense	NA	NA	NA	multiple hit	NA	NA	NA	NA	NA	NA	NA	NA	NA	NA	DFCI Oncopanel	Metastatic	Targeted	13.6874
NA	missense	frameshift	NA	NA	missense	NA	NA	frameshift	NA	NA	missense	nonsense	NA	NA	NA	NA	NA	NA	NA	DFCI Oncopanel	Metastatic	Targeted	7.60411
NA	NA	missense	NA	NA	NA	NA	NA	NA	NA	NA	nonsense	NA	NA	NA	NA	NA	NA	NA	NA	DFCI Oncopanel	Metastatic	Targeted	7.26245
NA	NA	NA	NA	NA	missense	missense	NA	NA	missense	NA	frameshift	NA	NA	NA	NA	NA	NA	NA	NA	DFCI Oncopanel	Metastatic	Targeted	7.26245
NA	NA	NA	NA	NA	NA	NA	NA	NA	NA	NA	missense	NA	NA	NA	NA	NA	NA	NA	NA	DFCI Oncopanel	Metastatic	Targeted	1.32743
NA	missense	frameshift	NA	NA	missense	NA	NA	NA	NA	NA	nonsense	NA	NA	NA	NA	missense	NA	NA	NA	DFCI Oncopanel	Metastatic	Targeted	13.6874
NA	NA	frameshift	nonsense	NA	missense	NA	NA	NA	NA	NA	frameshift	nonsense	NA	nonsense	NA	NA	NA	NA	NA	DFCI Oncopanel	Metastatic	Targeted	18.1561
NA	multiple hit	NA	NA	NA	NA	NA	nonsense	NA	NA	NA	frameshift	NA	NA	NA	NA	NA	frameshift	NA	NA	DFCI Oncopanel	Metastatic	Targeted	13.3145
NA	NA	NA	NA	NA	missense	missense	NA	NA	NA	NA	missense	NA	NA	NA	NA	NA	frameshift	NA	NA	DFCI Oncopanel	Metastatic	Targeted	7.26245
missense	NA	NA	NA	NA	NA	NA	NA	NA	NA	NA	missense	NA	NA	NA	NA	NA	NA	NA	NA	DFCI Oncopanel	Metastatic	Targeted	13.2743
NA	missense	NA	nonsense	NA	NA	NA	NA	NA	NA	NA	missense	NA	NA	missense	NA	NA	NA	NA	NA	DFCI Oncopanel	Metastatic	Targeted	9.88535
NA	missense	NA	missense	NA	missense	NA	NA	NA	NA	missense	nonsense	NA	missense	NA	NA	NA	NA	NA	NA	DFCI Oncopanel	Metastatic	Targeted	12.1041
NA	missense	NA	NA	NA	NA	NA	NA	NA	NA	NA	missense	NA	NA	NA	NA	missense	NA	NA	NA	DFCI Oncopanel	Metastatic	Targeted	16.729
NA	missense	NA	NA	NA	NA	NA	NA	NA	NA	NA	missense	NA	NA	NA	NA	NA	NA	NA	NA	DFCI Oncopanel	Metastatic	Targeted	8.47286
NA	frameshift	nonsense	NA	NA	NA	NA	NA	NA	NA	NA	missense	NA	NA	NA	NA	NA	NA	NA	NA	DFCI Oncopanel	Metastatic	Targeted	9.29203
NA	NA	NA	NA	NA	NA	NA	NA	NA	NA	missense	missense	NA	NA	NA	NA	NA	NA	NA	NA	DFCI Oncopanel	Metastatic	Targeted	6.08329
NA	NA	NA	NA	NA	NA	NA	NA	NA	NA	missense	missense	NA	NA	NA	NA	NA	NA	NA	NA	DFCI Oncopanel	Metastatic	Targeted	6.63716
NA	NA	nonsense	NA	NA	missense	NA	NA	NA	NA	NA	nonsense	NA	missense	NA	NA	NA	NA	NA	NA	DFCI Oncopanel	Metastatic	Targeted	10.8937
NA	NA	NA	NA	NA	NA	NA	NA	NA	NA	NA	missense	NA	NA	NA	NA	NA	NA	NA	NA	DFCI Oncopanel	Metastatic	Targeted	3.63123
NA	multiple hit	NA	NA	NA	NA	NA	multiple hit	missense	NA	NA	NA	NA	NA	multiple hit	NA	NA	NA	NA	NA	DFCI Oncopanel	Metastatic	Targeted	15.2082
NA	missense	NA	NA	NA	NA	NA	nonsense	in-frame	NA	NA	NA	NA	NA	NA	NA	NA	NA	NA	NA	DFCI Oncopanel	Metastatic	Targeted	13.6874
NA	frameshift	NA	NA	NA	NA	NA	NA	NA	NA	NA	NA	NA	NA	NA	NA	NA	NA	NA	NA	DFCI Oncopanel	Metastatic	Targeted	8.36452
missense	multiple hit	NA	NA	NA	NA	NA	nonsense	NA	NA	missense	NA	NA	missense	missense	NA	NA	NA	NA	NA	DFCI Oncopanel	Metastatic	Targeted	34.2185
NA	NA	missense	frameshift	NA	NA	missense	NA	NA	NA	missense	NA	nonsense	NA	frameshift	NA	NA	NA	NA	NA	DFCI Oncopanel	Metastatic	Targeted	14.5249
NA	splicing	NA	NA	NA	NA	NA	splicing	NA	NA	NA	NA	NA	NA	NA	NA	NA	NA	NA	NA	DFCI Oncopanel	Metastatic	Targeted	14.5249
NA	missense	frameshift	NA	NA	NA	NA	NA	NA	missense	NA	NA	NA	NA	missense	NA	NA	NA	NA	NA	DFCI Oncopanel	Metastatic	Targeted	7.60411
NA	NA	NA	NA	NA	missense	NA	NA	NA	NA	NA	NA	NA	NA	NA	NA	NA	NA	NA	NA	DFCI Oncopanel	Metastatic	Targeted	10.6195
NA	NA	NA	NA	NA	missense	NA	NA	missense	NA	missense	NA	NA	NA	NA	NA	NA	NA	NA	NA	DFCI Oncopanel	Metastatic	Targeted	14.6018
NA	nonsense	NA	NA	NA	NA	missense	NA	NA	NA	NA	NA	NA	NA	NA	NA	NA	NA	NA	NA	DFCI Oncopanel	Metastatic	Targeted	7.26245
NA	missense	NA	NA	NA	NA	NA	NA	NA	NA	NA	NA	NA	missense	NA	NA	NA	multiple hit	NA	NA	DFCI Oncopanel	Metastatic	Targeted	13.2743
NA	missense	NA	nonsense	NA	missense	NA	frameshift	NA	NA	NA	NA	missense	missense	multiple hit	NA	NA	NA	NA	NA	DFCI Oncopanel	Metastatic	Targeted	10.6458
NA	NA	NA	NA	NA	NA	missense	NA	NA	NA	NA	NA	NA	NA	nonsense	NA	NA	NA	NA	NA	DFCI Oncopanel	Metastatic	Targeted	4.56247
NA	NA	NA	NA	NA	NA	NA	NA	NA	NA	NA	NA	NA	NA	missense	NA	NA	NA	NA	NA	DFCI Oncopanel	Metastatic	Targeted	10.8937
NA	missense	NA	NA	NA	NA	NA	NA	NA	NA	NA	NA	NA	NA	missense	NA	NA	NA	NA	nonsense	DFCI Oncopanel	Metastatic	Targeted	7.26245
NA	missense	NA	NA	NA	NA	NA	missense	NA	NA	NA	NA	NA	NA	missense	NA	NA	NA	NA	NA	DFCI Oncopanel	Metastatic	Targeted	5.32288
NA	missense	NA	multiple hit	NA	NA	NA	NA	NA	NA	NA	NA	NA	NA	NA	NA	missense	NA	NA	NA	DFCI Oncopanel	Metastatic	Targeted	6.8437
NA	frameshift	NA	NA	NA	NA	NA	nonsense	NA	NA	NA	NA	NA	NA	NA	NA	missense	NA	NA	NA	DFCI Oncopanel	Metastatic	Targeted	4.56247
NA	NA	nonsense	NA	NA	NA	NA	NA	NA	NA	NA	NA	NA	NA	NA	NA	NA	NA	NA	NA	DFCI Oncopanel	Metastatic	Targeted	3.04164
NA	NA	nonsense	NA	NA	missense	missense	NA	NA	NA	NA	NA	NA	NA	NA	NA	NA	NA	NA	NA	DFCI Oncopanel	Metastatic	Targeted	7.96459
NA	NA	missense	NA	NA	missense	missense	NA	NA	NA	NA	NA	NA	NA	NA	NA	NA	NA	NA	NA	DFCI Oncopanel	Metastatic	Targeted	10.8937
NA	NA	nonsense	NA	NA	NA	NA	NA	NA	NA	NA	NA	NA	NA	NA	NA	NA	NA	NA	NA	DFCI Oncopanel	Metastatic	Targeted	3.80206
NA	NA	nonsense	NA	NA	NA	missense	NA	NA	NA	NA	NA	NA	NA	NA	NA	NA	NA	NA	NA	DFCI Oncopanel	Metastatic	Targeted	4.56247
NA	missense	splicing	multiple hit	NA	missense	NA	nonsense	NA	NA	NA	NA	NA	NA	NA	NA	NA	NA	NA	NA	DFCI Oncopanel	Metastatic	Targeted	11.4062
NA	multiple hit	NA	NA	NA	NA	NA	NA	NA	NA	NA	NA	NA	NA	NA	NA	NA	NA	NA	NA	DFCI Oncopanel	Metastatic	Targeted	7.60411
NA	missense	NA	nonsense	NA	NA	NA	NA	NA	NA	NA	NA	NA	NA	NA	NA	NA	NA	NA	NA	DFCI Oncopanel	Metastatic	Targeted	6.08329
NA	NA	NA	multiple hit	NA	NA	missense	NA	NA	NA	NA	NA	nonsense	NA	NA	NA	NA	NA	NA	NA	DFCI Oncopanel	Metastatic	Targeted	9.88535
NA	NA	NA	NA	NA	NA	NA	NA	NA	NA	NA	NA	NA	NA	NA	NA	NA	NA	NA	NA	DFCI Oncopanel	Metastatic	Targeted	3.63123
NA	NA	NA	nonsense	NA	NA	NA	NA	NA	multiple hit	NA	NA	NA	NA	NA	NA	NA	NA	NA	NA	DFCI Oncopanel	Metastatic	Targeted	21.2915
NA	NA	frameshift	NA	NA	multiple hit	missense	NA	NA	splicing	NA	NA	nonsense	missense	NA	NA	NA	frameshift	NA	NA	DFCI Oncopanel	Metastatic	Targeted	15.9292
NA	NA	NA	NA	NA	NA	NA	NA	NA	NA	NA	NA	NA	NA	NA	NA	NA	NA	NA	NA	DFCI Oncopanel	Metastatic	Targeted	6.63716
NA	NA	NA	multiple hit	NA	NA	NA	NA	NA	splicing	NA	NA	NA	NA	NA	NA	NA	NA	NA	NA	DFCI Oncopanel	Metastatic	Targeted	8.47286
NA	NA	nonsense	NA	NA	NA	NA	NA	NA	NA	NA	NA	frameshift	missense	NA	NA	NA	NA	NA	NA	DFCI Oncopanel	Metastatic	Targeted	9.29203
NA	frameshift	NA	NA	NA	NA	NA	NA	NA	NA	NA	NA	NA	NA	NA	NA	NA	NA	NA	NA	DFCI Oncopanel	Metastatic	Targeted	8.47286
NA	NA	NA	NA	NA	NA	NA	NA	missense	NA	NA	NA	NA	NA	NA	NA	NA	NA	NA	NA	DFCI Oncopanel	Metastatic	Targeted	7.26245
NA	NA	NA	NA	NA	NA	NA	NA	frameshift	NA	multiple hit	NA	NA	NA	NA	NA	NA	NA	NA	NA	DFCI Oncopanel	Metastatic	Targeted	7.26245
NA	nonsense	NA	NA	NA	NA	NA	NA	NA	NA	NA	NA	NA	NA	NA	NA	NA	NA	NA	NA	DFCI Oncopanel	Metastatic	Targeted	3.9823
NA	NA	NA	missense	NA	NA	NA	NA	missense	NA	NA	NA	NA	NA	NA	NA	NA	NA	NA	NA	DFCI Oncopanel	Metastatic	Targeted	3.04164
NA	NA	NA	multiple hit	NA	missense	NA	NA	NA	multiple hit	NA	NA	NA	NA	NA	NA	NA	NA	NA	NA	DFCI Oncopanel	Metastatic	Targeted	11.4062
multiple hit	multiple hit	nonsense	NA	NA	NA	NA	multiple hit	NA	NA	multiple hit	NA	NA	NA	NA	NA	NA	NA	NA	NA	DFCI Oncopanel	Metastatic	Targeted	23.5727
NA	missense	NA	multiple hit	NA	NA	NA	NA	NA	NA	missense	NA	NA	NA	NA	NA	NA	NA	NA	NA	DFCI Oncopanel	Metastatic	Targeted	9.88535
NA	missense	nonsense	NA	NA	missense	NA	nonsense	NA	NA	NA	NA	NA	NA	NA	NA	NA	NA	NA	NA	DFCI Oncopanel	Metastatic	Targeted	12.1666
NA	NA	NA	NA	NA	NA	NA	NA	NA	NA	NA	NA	NA	NA	NA	nonsense	missense	NA	NA	NA	DFCI Oncopanel	Metastatic	Targeted	11.4062
NA	missense	NA	NA	NA	NA	NA	NA	NA	NA	NA	NA	NA	NA	NA	nonsense	NA	frameshift	NA	missense	DFCI Oncopanel	Metastatic	Targeted	15.7353
NA	missense	NA	missense	NA	missense	missense	NA	NA	NA	NA	NA	NA	NA	NA	NA	NA	NA	NA	NA	DFCI Oncopanel	Metastatic	Targeted	11.4062
NA	NA	NA	frameshift	NA	NA	missense	NA	NA	NA	NA	NA	NA	NA	NA	NA	NA	NA	NA	NA	DFCI Oncopanel	Metastatic	Targeted	4.84164
NA	missense	NA	NA	NA	missense	NA	NA	NA	in-frame	NA	NA	NA	NA	NA	NA	NA	NA	NA	NA	DFCI Oncopanel	Metastatic	Targeted	10.8937
NA	NA	multiple hit	NA	NA	NA	missense	NA	nonsense	NA	NA	NA	splicing	NA	NA	NA	NA	NA	NA	NA	DFCI Oncopanel	Metastatic	Targeted	15.9292
NA	missense	NA	missense	NA	NA	NA	NA	NA	NA	NA	NA	NA	NA	NA	NA	NA	NA	NA	NA	DFCI Oncopanel	Metastatic	Targeted	6.8437
NA	missense	NA	NA	NA	NA	NA	NA	NA	NA	NA	NA	NA	NA	NA	NA	NA	NA	NA	NA	DFCI Oncopanel	Metastatic	Targeted	6.05205
NA	missense	NA	NA	NA	NA	NA	NA	NA	NA	NA	NA	NA	NA	NA	NA	NA	NA	NA	NA	DFCI Oncopanel	Metastatic	Targeted	9.29203
NA	NA	NA	multiple hit	NA	NA	missense	NA	NA	NA	NA	NA	missense	NA	NA	NA	NA	NA	NA	NA	DFCI Oncopanel	Metastatic	Targeted	8.47286
NA	NA	NA	multiple hit	NA	NA	missense	NA	NA	NA	NA	NA	NA	NA	NA	NA	NA	NA	NA	NA	DFCI Oncopanel	Metastatic	Targeted	5.32288
NA	NA	NA	NA	NA	NA	NA	NA	NA	NA	NA	NA	NA	NA	NA	NA	NA	NA	NA	NA	DFCI Oncopanel	Metastatic	Targeted	7.96459
NA	NA	NA	NA	NA	NA	missense	NA	NA	missense	NA	NA	splicing	NA	NA	NA	NA	NA	NA	NA	DFCI Oncopanel	Metastatic	Targeted	10.6195
NA	missense	NA	multiple hit	NA	NA	NA	NA	NA	NA	NA	NA	NA	NA	NA	NA	NA	NA	NA	missense	DFCI Oncopanel	Metastatic	Targeted	9.12493
NA	NA	NA	multiple hit	NA	missense	missense	NA	NA	NA	NA	NA	NA	NA	NA	NA	NA	NA	NA	NA	DFCI Oncopanel	Metastatic	Targeted	13.3145
NA	NA	missense	nonsense	NA	NA	NA	NA	NA	frameshift	missense	NA	NA	NA	NA	NA	NA	NA	NA	NA	DFCI Oncopanel	Metastatic	Targeted	6.08329
NA	missense	NA	NA	NA	missense	NA	nonsense	missense	in-frame	missense	NA	NA	NA	NA	NA	NA	frameshift	NA	nonsense	DFCI Oncopanel	Metastatic	Targeted	18.1561
missense	NA	NA	NA	NA	NA	NA	NA	NA	frameshift	NA	NA	NA	NA	NA	NA	NA	NA	NA	NA	DFCI Oncopanel	Metastatic	Targeted	6.05205
NA	NA	NA	NA	NA	NA	multiple hit	NA	NA	NA	NA	NA	NA	NA	NA	nonsense	NA	NA	NA	NA	DFCI Oncopanel	Metastatic	Targeted	13.2743
NA	NA	NA	NA	NA	missense	missense	NA	NA	NA	NA	NA	frameshift	NA	NA	NA	NA	NA	NA	NA	DFCI Oncopanel	Metastatic	Targeted	8.47286
NA	nonsense	NA	missense	NA	NA	NA	frameshift	NA	NA	missense	NA	NA	NA	NA	NA	NA	NA	NA	NA	DFCI Oncopanel	Metastatic	Targeted	11.4062
NA	missense	NA	multiple hit	NA	NA	NA	NA	NA	NA	NA	NA	NA	NA	NA	NA	NA	NA	NA	NA	DFCI Oncopanel	Metastatic	Targeted	9.88535
NA	missense	NA	nonsense	NA	NA	NA	NA	missense	NA	NA	NA	NA	missense	NA	splicing	NA	NA	NA	NA	DFCI Oncopanel	Metastatic	Targeted	22.8123
NA	NA	NA	NA	NA	NA	NA	NA	multiple hit	NA	NA	NA	NA	NA	NA	NA	NA	frameshift	NA	NA	DFCI Oncopanel	Metastatic	Targeted	9.29203
NA	frameshift	missense	frameshift	NA	NA	NA	NA	NA	NA	NA	NA	NA	NA	NA	NA	NA	NA	NA	NA	DFCI Oncopanel	Metastatic	Targeted	6.8437
NA	NA	NA	missense	NA	NA	NA	NA	NA	NA	NA	NA	NA	NA	NA	frameshift	NA	NA	NA	NA	DFCI Oncopanel	Metastatic	Targeted	10.6458
NA	missense	NA	nonsense	NA	NA	NA	NA	NA	NA	NA	NA	NA	NA	NA	NA	NA	NA	NA	NA	DFCI Oncopanel	Metastatic	Targeted	13.3145
NA	NA	NA	nonsense	NA	NA	NA	NA	NA	NA	NA	NA	NA	missense	NA	NA	NA	NA	NA	NA	DFCI Oncopanel	Metastatic	Targeted	7.26245
NA	missense	NA	NA	NA	NA	missense	NA	NA	NA	NA	NA	NA	NA	NA	NA	NA	NA	NA	NA	DFCI Oncopanel	Metastatic	Targeted	5.30973
NA	missense	NA	frameshift	NA	NA	NA	NA	missense	NA	NA	NA	NA	NA	NA	NA	NA	NA	NA	NA	DFCI Oncopanel	Metastatic	Targeted	6.08329
NA	NA	NA	NA	NA	NA	NA	splicing	NA	NA	NA	NA	NA	NA	NA	NA	NA	frameshift	NA	NA	DFCI Oncopanel	Metastatic	Targeted	6.63716
NA	NA	NA	nonsense	NA	NA	missense	NA	NA	NA	missense	NA	NA	NA	NA	NA	NA	NA	NA	NA	DFCI Oncopanel	Metastatic	Targeted	6.8437
NA	missense	NA	missense	NA	NA	NA	NA	NA	NA	missense	NA	NA	NA	NA	NA	NA	NA	NA	NA	DFCI Oncopanel	Metastatic	Targeted	9.12493
NA	multiple hit	NA	NA	NA	NA	missense	NA	NA	NA	NA	NA	NA	NA	NA	NA	NA	NA	NA	missense	DFCI Oncopanel	Metastatic	Targeted	16.9457
NA	multiple hit	NA	frameshift	NA	NA	NA	frameshift	NA	NA	NA	NA	NA	NA	NA	NA	NA	NA	NA	NA	DFCI Oncopanel	Metastatic	Targeted	9.68327
missense	NA	NA	missense	NA	NA	NA	NA	NA	NA	NA	NA	NA	NA	NA	NA	NA	NA	NA	NA	DFCI Oncopanel	Metastatic	Targeted	9.12493
NA	nonsense	NA	NA	NA	NA	NA	NA	NA	NA	NA	NA	NA	multiple hit	NA	NA	NA	NA	NA	NA	DFCI Oncopanel	Metastatic	Targeted	12.1041
NA	NA	multiple hit	NA	NA	NA	missense	NA	missense	frameshift	NA	NA	NA	missense	NA	frameshift	NA	NA	NA	NA	DFCI Oncopanel	Metastatic	Targeted	11.9469
NA	NA	NA	NA	NA	NA	NA	NA	NA	NA	NA	NA	NA	missense	NA	NA	NA	NA	NA	NA	DFCI Oncopanel	Metastatic	Targeted	4.56247
NA	missense	NA	NA	NA	NA	NA	NA	NA	NA	missense	NA	NA	NA	NA	NA	NA	NA	NA	NA	DFCI Oncopanel	Metastatic	Targeted	7.60411
NA	NA	NA	NA	NA	NA	missense	NA	missense	NA	NA	NA	NA	NA	NA	NA	NA	NA	NA	NA	DFCI Oncopanel	Metastatic	Targeted	5.30973
NA	NA	NA	NA	NA	NA	NA	NA	NA	NA	NA	NA	NA	NA	NA	NA	NA	NA	NA	NA	DFCI Oncopanel	Metastatic	Targeted	8.36452
NA	nonsense	NA	NA	NA	NA	NA	NA	NA	NA	NA	NA	NA	NA	NA	NA	NA	NA	NA	NA	DFCI Oncopanel	Metastatic	Targeted	7.60411
NA	NA	NA	NA	NA	NA	NA	NA	multiple hit	NA	NA	NA	NA	NA	NA	NA	NA	NA	NA	NA	DFCI Oncopanel	Metastatic	Targeted	8.36452
NA	NA	NA	NA	NA	missense	missense	NA	NA	NA	NA	NA	NA	NA	NA	NA	NA	NA	NA	NA	DFCI Oncopanel	Metastatic	Targeted	9.68327
NA	NA	NA	NA	NA	NA	NA	missense	NA	missense	NA	NA	NA	NA	NA	NA	NA	NA	NA	NA	DFCI Oncopanel	Metastatic	Targeted	4.56247
NA	NA	NA	NA	NA	NA	NA	frameshift	nonsense	NA	NA	NA	NA	NA	NA	NA	NA	NA	NA	NA	DFCI Oncopanel	Metastatic	Targeted	12.1041
NA	NA	frameshift	NA	NA	NA	missense	NA	NA	NA	NA	NA	NA	NA	NA	NA	NA	nonsense	NA	NA	DFCI Oncopanel	Metastatic	Targeted	9.88535
NA	frameshift	NA	NA	NA	NA	NA	NA	NA	NA	NA	NA	NA	NA	NA	NA	NA	NA	NA	NA	DFCI Oncopanel	Metastatic	Targeted	9.88535
NA	missense	nonsense	NA	NA	NA	missense	NA	NA	NA	NA	NA	NA	NA	NA	NA	NA	NA	NA	NA	DFCI Oncopanel	Metastatic	Targeted	6.08329
NA	NA	nonsense	NA	NA	splicing	NA	frameshift	NA	NA	NA	NA	NA	NA	NA	NA	NA	frameshift	NA	NA	DFCI Oncopanel	Metastatic	Targeted	10.8937
NA	missense	NA	NA	NA	NA	NA	NA	NA	NA	NA	NA	NA	NA	NA	NA	NA	NA	NA	NA	DFCI Oncopanel	Metastatic	Targeted	8.47286
NA	frameshift	NA	NA	NA	NA	NA	frameshift	NA	NA	NA	NA	NA	NA	NA	NA	NA	NA	NA	NA	DFCI Oncopanel	Metastatic	Targeted	6.05205
NA	NA	NA	NA	NA	NA	NA	NA	NA	NA	NA	NA	NA	NA	NA	NA	NA	frameshift	NA	NA	DFCI Oncopanel	Metastatic	Targeted	13.3145
NA	missense	NA	NA	NA	missense	NA	NA	NA	NA	NA	NA	NA	NA	NA	NA	NA	NA	NA	NA	DFCI Oncopanel	Metastatic	Targeted	9.12493
NA	missense	NA	NA	NA	NA	NA	NA	NA	missense	NA	NA	NA	NA	NA	NA	NA	NA	NA	NA	DFCI Oncopanel	Metastatic	Targeted	10.6195
NA	missense	NA	NA	NA	NA	NA	NA	NA	NA	NA	NA	NA	NA	NA	NA	NA	NA	NA	NA	DFCI Oncopanel	Metastatic	Targeted	12.1041
NA	NA	NA	NA	NA	NA	NA	NA	NA	NA	NA	NA	NA	NA	NA	NA	NA	NA	NA	NA	DFCI Oncopanel	Metastatic	Targeted	3.63123
NA	missense	NA	NA	NA	NA	NA	NA	missense	missense	NA	NA	NA	NA	NA	NA	NA	nonsense	NA	NA	DFCI Oncopanel	Metastatic	Targeted	25.4186
NA	missense	NA	NA	NA	NA	frameshift	NA	NA	NA	NA	NA	NA	NA	NA	NA	NA	NA	NA	NA	DFCI Oncopanel	Metastatic	Targeted	9.68327
NA	frameshift	NA	NA	NA	NA	NA	nonsense	NA	NA	missense	NA	NA	NA	NA	NA	NA	NA	NA	NA	DFCI Oncopanel	Metastatic	Targeted	10.6458
NA	NA	NA	NA	NA	missense	NA	multiple hit	NA	NA	NA	NA	NA	NA	NA	NA	NA	NA	NA	NA	DFCI Oncopanel	Metastatic	Targeted	6.05205
NA	NA	nonsense	NA	NA	NA	missense	missense	NA	NA	NA	NA	NA	NA	NA	NA	NA	NA	NA	NA	DFCI Oncopanel	Metastatic	Targeted	3.80206
NA	missense	NA	NA	NA	NA	NA	frameshift	NA	NA	NA	NA	NA	NA	NA	NA	NA	NA	NA	NA	DFCI Oncopanel	Metastatic	Targeted	2.42082
NA	multiple hit	NA	NA	NA	NA	NA	nonsense	NA	missense	NA	NA	NA	NA	NA	NA	NA	NA	NA	NA	DFCI Oncopanel	Metastatic	Targeted	7.60411
NA	multiple hit	NA	NA	NA	NA	NA	splicing	NA	NA	NA	NA	NA	NA	NA	NA	NA	NA	NA	NA	DFCI Oncopanel	Metastatic	Targeted	5.30973
NA	missense	NA	NA	NA	NA	NA	frameshift	NA	NA	NA	NA	NA	NA	NA	NA	NA	NA	NA	NA	DFCI Oncopanel	Metastatic	Targeted	6.8437
NA	NA	NA	NA	NA	NA	NA	frameshift	NA	NA	in-frame	NA	NA	NA	NA	missense	NA	frameshift	NA	NA	DFCI Oncopanel	Metastatic	Targeted	9.29203
NA	multiple hit	NA	NA	NA	NA	NA	splicing	NA	NA	NA	NA	NA	NA	NA	NA	NA	NA	NA	NA	DFCI Oncopanel	Metastatic	Targeted	10.8937
NA	multiple hit	frameshift	NA	NA	NA	NA	multiple hit	NA	NA	NA	NA	NA	NA	NA	NA	NA	frameshift	NA	NA	DFCI Oncopanel	Metastatic	Targeted	10.6195
NA	NA	nonsense	NA	NA	NA	missense	NA	missense	NA	NA	NA	nonsense	NA	NA	NA	NA	NA	NA	NA	DFCI Oncopanel	Metastatic	Targeted	8.47286
NA	NA	frameshift	NA	NA	NA	NA	NA	frameshift	NA	NA	NA	NA	NA	NA	NA	NA	NA	NA	NA	DFCI Oncopanel	Metastatic	Targeted	7.26245
NA	NA	NA	NA	NA	NA	NA	NA	NA	splicing	missense	NA	multiple hit	NA	NA	NA	NA	NA	NA	NA	DFCI Oncopanel	Metastatic	Targeted	7.60411
NA	NA	NA	NA	NA	NA	NA	NA	NA	NA	NA	NA	NA	NA	NA	NA	NA	NA	NA	missense	DFCI Oncopanel	Metastatic	Targeted	8.47286
NA	NA	NA	NA	NA	NA	missense	NA	NA	NA	NA	NA	NA	NA	NA	NA	NA	NA	NA	NA	DFCI Oncopanel	Metastatic	Targeted	3.04164
NA	NA	frameshift	NA	NA	NA	missense	NA	missense	missense	NA	NA	frameshift	NA	NA	nonsense	NA	NA	NA	NA	DFCI Oncopanel	Metastatic	Targeted	11.4062
NA	multiple hit	NA	NA	NA	NA	NA	NA	NA	NA	missense	NA	NA	NA	NA	NA	NA	NA	NA	NA	DFCI Oncopanel	Metastatic	Targeted	9.12493
NA	NA	multiple hit	NA	NA	missense	missense	NA	NA	NA	NA	NA	NA	NA	NA	NA	NA	NA	NA	NA	DFCI Oncopanel	Metastatic	Targeted	9.12493
NA	NA	NA	NA	NA	missense	NA	NA	missense	NA	NA	NA	NA	NA	NA	NA	NA	NA	NA	NA	DFCI Oncopanel	Metastatic	Targeted	6.8437
missense	NA	splicing	NA	NA	missense	multiple hit	NA	NA	NA	NA	NA	NA	NA	NA	NA	missense	NA	NA	NA	DFCI Oncopanel	Metastatic	Targeted	15.9686
NA	NA	nonsense	NA	NA	NA	NA	NA	NA	NA	NA	NA	NA	NA	NA	splicing	NA	NA	NA	NA	DFCI Oncopanel	Metastatic	Targeted	6.8437
NA	NA	missense	NA	NA	NA	missense	NA	NA	NA	NA	NA	NA	NA	NA	NA	NA	NA	NA	NA	DFCI Oncopanel	Metastatic	Targeted	13.3145
NA	NA	frameshift	NA	NA	NA	missense	NA	NA	nonsense	NA	NA	NA	NA	NA	NA	missense	NA	NA	NA	DFCI Oncopanel	Metastatic	Targeted	7.60411
NA	NA	NA	NA	NA	missense	NA	NA	NA	NA	NA	NA	NA	NA	NA	NA	NA	NA	NA	NA	DFCI Oncopanel	Metastatic	Targeted	3.80206
NA	NA	nonsense	NA	NA	NA	missense	NA	NA	missense	NA	NA	missense	NA	NA	NA	NA	NA	NA	NA	DFCI Oncopanel	Metastatic	Targeted	6.08329
NA	missense	frameshift	NA	NA	NA	NA	NA	NA	NA	NA	NA	NA	NA	NA	nonsense	NA	NA	NA	NA	DFCI Oncopanel	Metastatic	Targeted	12.1666
NA	missense	NA	NA	NA	NA	NA	NA	NA	NA	NA	NA	NA	NA	NA	missense	NA	NA	NA	NA	DFCI Oncopanel	Metastatic	Targeted	9.12493
NA	splicing	NA	NA	NA	NA	NA	NA	NA	NA	NA	NA	missense	NA	NA	NA	NA	NA	NA	NA	DFCI Oncopanel	Metastatic	Targeted	9.12493
NA	NA	NA	NA	NA	NA	NA	NA	NA	NA	missense	NA	NA	NA	NA	NA	NA	NA	NA	NA	DFCI Oncopanel	Metastatic	Targeted	6.08329
NA	NA	NA	NA	NA	NA	NA	NA	NA	NA	NA	NA	NA	NA	NA	missense	NA	NA	NA	NA	DFCI Oncopanel	Metastatic	Targeted	14.6018
NA	NA	NA	NA	NA	missense	missense	NA	NA	NA	NA	NA	NA	NA	NA	frameshift	NA	NA	NA	NA	DFCI Oncopanel	Metastatic	Targeted	15.7353
NA	missense	nonsense	NA	NA	missense	NA	NA	NA	NA	NA	NA	NA	NA	NA	NA	NA	NA	NA	NA	DFCI Oncopanel	Metastatic	Targeted	11.9469
NA	NA	NA	NA	NA	NA	NA	NA	NA	NA	NA	NA	NA	NA	NA	missense	NA	NA	NA	NA	DFCI Oncopanel	Metastatic	Targeted	5.30973
NA	splicing	splicing	NA	NA	in-frame	NA	NA	NA	NA	NA	NA	NA	NA	NA	NA	NA	NA	NA	NA	DFCI Oncopanel	Metastatic	Targeted	10.6458
NA	nonsense	nonsense	NA	NA	NA	NA	NA	NA	missense	multiple hit	NA	NA	NA	NA	NA	NA	NA	NA	NA	DFCI Oncopanel	Metastatic	Targeted	9.29203
NA	NA	NA	NA	NA	NA	nonsense	NA	NA	nonsense	NA	NA	NA	NA	NA	NA	NA	NA	NA	NA	DFCI Oncopanel	Metastatic	Targeted	6.05205
NA	missense	NA	NA	NA	NA	NA	NA	NA	NA	NA	NA	NA	NA	NA	NA	NA	NA	NA	NA	DFCI Oncopanel	Metastatic	Targeted	5.32288
NA	multiple hit	NA	NA	NA	NA	NA	NA	missense	NA	NA	NA	NA	NA	NA	NA	NA	NA	NA	NA	DFCI Oncopanel	Metastatic	Targeted	9.68327
NA	NA	multiple hit	NA	NA	NA	missense	NA	NA	NA	NA	NA	NA	NA	NA	NA	NA	NA	NA	NA	DFCI Oncopanel	Metastatic	Targeted	9.29203
NA	NA	NA	NA	NA	NA	NA	NA	NA	NA	NA	NA	NA	NA	NA	NA	NA	NA	NA	NA	DFCI Oncopanel	Metastatic	Targeted	3.80206
NA	NA	NA	NA	NA	NA	NA	NA	NA	NA	NA	NA	NA	NA	NA	NA	NA	NA	NA	NA	DFCI Oncopanel	Metastatic	Targeted	5.30973
NA	NA	NA	NA	NA	missense	NA	NA	NA	NA	NA	NA	NA	NA	NA	NA	NA	NA	NA	NA	DFCI Oncopanel	Metastatic	Targeted	7.96459
NA	NA	frameshift	NA	NA	NA	missense	NA	NA	NA	NA	NA	NA	NA	NA	NA	NA	NA	NA	NA	DFCI Oncopanel	Metastatic	Targeted	11.9469
NA	missense	frameshift	NA	NA	NA	NA	NA	NA	NA	NA	NA	NA	NA	NA	NA	NA	NA	NA	NA	DFCI Oncopanel	Metastatic	Targeted	15.7353
NA	multiple hit	NA	NA	NA	missense	multiple hit	NA	NA	NA	NA	NA	NA	NA	NA	splicing	NA	NA	NA	NA	DFCI Oncopanel	Metastatic	Targeted	19.9115
NA	missense	NA	NA	NA	NA	NA	NA	NA	NA	NA	NA	NA	NA	NA	NA	NA	NA	NA	NA	DFCI Oncopanel	Metastatic	Targeted	6.8437
NA	missense	frameshift	NA	NA	NA	missense	NA	NA	NA	NA	NA	NA	NA	NA	NA	NA	NA	NA	NA	DFCI Oncopanel	Metastatic	Targeted	8.36452
NA	missense	splicing	NA	NA	NA	NA	NA	NA	NA	NA	NA	NA	NA	NA	NA	NA	NA	NA	NA	DFCI Oncopanel	Metastatic	Targeted	13.3145
NA	missense	NA	NA	NA	NA	NA	NA	NA	NA	missense	NA	NA	NA	NA	NA	NA	NA	NA	NA	DFCI Oncopanel	Metastatic	Targeted	6.08329
NA	missense	NA	NA	NA	NA	NA	NA	NA	NA	NA	NA	NA	NA	NA	NA	NA	missense	NA	NA	DFCI Oncopanel	Metastatic	Targeted	7.26245
NA	missense	nonsense	NA	NA	NA	NA	NA	NA	NA	missense	NA	NA	NA	NA	NA	NA	NA	NA	NA	DFCI Oncopanel	Metastatic	Targeted	7.60411
NA	missense	missense	NA	NA	NA	NA	NA	NA	NA	NA	NA	NA	NA	NA	NA	NA	NA	NA	NA	DFCI Oncopanel	Metastatic	Targeted	3.63123
NA	missense	NA	NA	NA	NA	NA	NA	NA	NA	NA	NA	NA	NA	NA	NA	NA	NA	NA	NA	DFCI Oncopanel	Metastatic	Targeted	9.29203
NA	missense	NA	NA	NA	NA	NA	NA	NA	NA	NA	NA	NA	NA	NA	NA	NA	NA	NA	NA	DFCI Oncopanel	Metastatic	Targeted	5.32288
NA	missense	splicing	NA	NA	missense	NA	NA	NA	NA	NA	NA	NA	NA	NA	NA	NA	NA	NA	NA	DFCI Oncopanel	Metastatic	Targeted	10.8937
NA	missense	NA	NA	NA	NA	NA	NA	NA	NA	NA	NA	NA	NA	NA	NA	NA	NA	NA	NA	DFCI Oncopanel	Metastatic	Targeted	1.21041
NA	missense	frameshift	NA	NA	NA	NA	NA	NA	NA	NA	NA	NA	NA	NA	nonsense	NA	NA	NA	NA	DFCI Oncopanel	Metastatic	Targeted	8.47286
NA	multiple hit	multiple hit	NA	NA	NA	NA	NA	NA	NA	missense	NA	NA	NA	NA	NA	NA	NA	NA	NA	DFCI Oncopanel	Metastatic	Targeted	9.12493
NA	NA	in-frame	NA	NA	NA	NA	NA	nonsense	NA	NA	NA	NA	NA	NA	frameshift	NA	NA	NA	NA	DFCI Oncopanel	Metastatic	Targeted	9.68327
NA	NA	NA	NA	NA	NA	NA	NA	nonsense	NA	NA	NA	NA	NA	NA	NA	NA	NA	NA	NA	DFCI Oncopanel	Metastatic	Targeted	8.47286
NA	NA	NA	NA	NA	NA	NA	NA	NA	NA	NA	NA	NA	NA	NA	NA	NA	NA	NA	NA	DFCI Oncopanel	Metastatic	Targeted	4.84164
NA	NA	NA	NA	NA	NA	NA	NA	NA	NA	NA	NA	NA	NA	NA	NA	NA	frameshift	NA	NA	DFCI Oncopanel	Metastatic	Targeted	6.63716
NA	NA	NA	NA	NA	NA	NA	NA	NA	NA	missense	NA	NA	NA	NA	nonsense	NA	nonsense	NA	NA	DFCI Oncopanel	Metastatic	Targeted	15.7353
NA	NA	NA	NA	NA	missense	NA	NA	NA	NA	in-frame	NA	NA	NA	NA	NA	NA	NA	NA	NA	DFCI Oncopanel	Metastatic	Targeted	6.05205
NA	NA	frameshift	NA	NA	missense	missense	NA	NA	NA	missense	NA	frameshift	NA	NA	NA	NA	NA	NA	NA	DFCI Oncopanel	Metastatic	Targeted	12.1041
NA	NA	NA	NA	NA	NA	NA	NA	NA	NA	NA	NA	NA	NA	NA	missense	NA	NA	NA	NA	DFCI Oncopanel	Metastatic	Targeted	3.9823
missense	NA	NA	NA	NA	NA	NA	NA	NA	NA	NA	NA	NA	NA	NA	NA	NA	NA	NA	NA	DFCI Oncopanel	Metastatic	Targeted	4.84164
NA	NA	nonsense	NA	NA	missense	multiple hit	NA	missense	NA	NA	NA	NA	NA	NA	NA	NA	NA	NA	NA	DFCI Oncopanel	Metastatic	Targeted	12.1041
NA	NA	NA	NA	NA	NA	missense	NA	NA	NA	NA	NA	NA	NA	NA	NA	missense	NA	NA	NA	DFCI Oncopanel	Metastatic	Targeted	4.56247
NA	NA	frameshift	NA	NA	NA	NA	NA	NA	NA	NA	NA	NA	NA	NA	NA	NA	NA	NA	NA	DFCI Oncopanel	Metastatic	Targeted	3.63123
NA	NA	NA	NA	NA	NA	missense	NA	NA	NA	NA	NA	NA	NA	NA	NA	NA	multiple hit	NA	NA	DFCI Oncopanel	Metastatic	Targeted	13.3145
NA	NA	NA	NA	NA	NA	NA	NA	NA	NA	NA	NA	NA	NA	NA	NA	NA	NA	NA	NA	DFCI Oncopanel	Metastatic	Targeted	1.21041
NA	NA	nonsense	NA	NA	NA	missense	NA	NA	NA	NA	NA	NA	NA	NA	NA	NA	NA	NA	NA	DFCI Oncopanel	Metastatic	Targeted	8.47286
NA	NA	frameshift	NA	NA	NA	NA	NA	missense	NA	NA	NA	NA	NA	NA	NA	NA	NA	NA	NA	DFCI Oncopanel	Metastatic	Targeted	5.30973
NA	NA	splicing	NA	NA	missense	missense	NA	missense	NA	NA	NA	NA	NA	NA	NA	NA	NA	NA	NA	DFCI Oncopanel	Metastatic	Targeted	5.32288
NA	NA	frameshift	NA	NA	NA	multiple hit	NA	missense	NA	NA	NA	NA	NA	NA	NA	NA	NA	NA	NA	DFCI Oncopanel	Metastatic	Targeted	5.30973
NA	NA	NA	NA	NA	NA	missense	NA	NA	NA	NA	NA	NA	NA	NA	NA	nonsense	NA	NA	NA	DFCI Oncopanel	Metastatic	Targeted	5.32288
NA	NA	NA	NA	NA	NA	missense	NA	NA	NA	NA	NA	NA	NA	NA	nonsense	NA	NA	NA	NA	DFCI Oncopanel	Metastatic	Targeted	3.04164
NA	NA	missense	NA	NA	missense	multiple hit	NA	NA	NA	NA	NA	NA	NA	NA	NA	NA	nonsense	NA	NA	DFCI Oncopanel	Metastatic	Targeted	9.29203
NA	NA	NA	NA	NA	NA	multiple hit	NA	NA	NA	NA	NA	NA	NA	NA	NA	NA	NA	NA	NA	DFCI Oncopanel	Metastatic	Targeted	5.30973
NA	NA	NA	NA	NA	NA	missense	NA	NA	NA	NA	NA	NA	NA	NA	nonsense	NA	NA	NA	NA	DFCI Oncopanel	Metastatic	Targeted	2.28123
NA	NA	nonsense	NA	NA	NA	NA	NA	NA	NA	NA	NA	NA	NA	NA	NA	NA	NA	NA	NA	DFCI Oncopanel	Metastatic	Targeted	2.42082
NA	NA	NA	NA	NA	NA	NA	NA	NA	NA	NA	NA	NA	NA	NA	NA	NA	NA	NA	NA	DFCI Oncopanel	Metastatic	Targeted	2.65486
NA	NA	NA	NA	NA	NA	NA	NA	NA	NA	NA	NA	NA	NA	NA	NA	NA	NA	NA	NA	DFCI Oncopanel	Metastatic	Targeted	2.42082
NA	NA	NA	NA	NA	NA	NA	NA	NA	NA	NA	NA	NA	NA	NA	NA	NA	NA	NA	NA	DFCI Oncopanel	Metastatic	Targeted	1.21041
NA	missense	splicing	NA	NA	NA	NA	NA	multiple hit	NA	NA	NA	NA	NA	NA	NA	NA	NA	NA	NA	UC-GENOME	Metastatic	Targeted	20
NA	missense	nonsense	NA	NA	multiple hit	NA	NA	NA	NA	NA	NA	nonsense	NA	NA	NA	NA	NA	NA	NA	UC-GENOME	Metastatic	Targeted	22.1429
missense	NA	NA	missense	missense	NA	NA	NA	NA	NA	NA	NA	NA	NA	NA	NA	NA	NA	nonsense	NA	UC-GENOME	Metastatic	Targeted	20
NA	missense	NA	in-frame	multiple hit	NA	NA	multiple hit	NA	NA	NA	NA	NA	NA	NA	NA	NA	NA	NA	NA	UC-GENOME	Metastatic	Targeted	NA
NA	missense	frameshift	NA	NA	NA	NA	NA	NA	NA	NA	NA	NA	NA	NA	NA	NA	NA	NA	missense	UC-GENOME	Metastatic	Targeted	10
NA	multiple hit	NA	NA	frameshift	NA	NA	NA	nonsense	NA	NA	NA	NA	NA	NA	NA	NA	NA	NA	NA	UC-GENOME	Metastatic	Targeted	10.7143
NA	nonsense	NA	NA	NA	NA	NA	NA	NA	NA	NA	NA	NA	NA	NA	NA	NA	NA	NA	NA	UC-GENOME	Metastatic	Targeted	8.57143
NA	NA	NA	NA	NA	NA	NA	NA	NA	NA	NA	NA	NA	NA	NA	NA	NA	NA	NA	NA	UC-GENOME	Metastatic	Targeted	9.28571
missense	NA	NA	NA	in-frame	NA	missense	NA	NA	NA	NA	NA	NA	missense	NA	NA	NA	NA	missense	NA	UC-GENOME	Metastatic	Targeted	15.7143
NA	nonsense	NA	nonsense	NA	NA	NA	NA	NA	NA	multiple hit	NA	NA	missense	missense	NA	NA	NA	NA	NA	UC-GENOME	Metastatic	Targeted	20.7143
NA	missense	NA	multiple hit	NA	NA	NA	NA	missense	NA	NA	NA	NA	NA	NA	NA	NA	NA	NA	NA	UC-GENOME	Metastatic	Targeted	16.4286
NA	nonsense	NA	NA	NA	NA	NA	splicing	NA	NA	multiple hit	NA	NA	NA	NA	NA	NA	NA	NA	NA	UC-GENOME	Metastatic	Targeted	8.57143
NA	missense	NA	missense	NA	NA	multiple hit	NA	multiple hit	NA	NA	NA	splicing	NA	NA	NA	NA	NA	NA	NA	UC-GENOME	Metastatic	Targeted	27.1429
NA	missense	NA	NA	multiple hit	NA	NA	missense	NA	NA	NA	NA	NA	multiple hit	NA	NA	NA	NA	missense	NA	UC-GENOME	Metastatic	Targeted	76.4286
missense	NA	nonsense	NA	NA	NA	NA	NA	missense	splicing	in-frame	NA	NA	NA	NA	NA	NA	NA	NA	NA	UC-GENOME	Metastatic	Targeted	13.5714
NA	multiple hit	multiple hit	missense	NA	missense	NA	NA	NA	frameshift	NA	NA	NA	missense	nonsense	NA	NA	NA	NA	NA	UC-GENOME	Metastatic	Targeted	25
NA	NA	splicing	NA	NA	NA	missense	NA	NA	NA	NA	missense	NA	NA	multiple hit	NA	NA	NA	NA	NA	UC-GENOME	Metastatic	Targeted	9.28571
NA	NA	NA	multiple hit	NA	NA	missense	NA	NA	multiple hit	NA	NA	NA	missense	frameshift	NA	NA	NA	NA	NA	UC-GENOME	Metastatic	Targeted	33.5714
NA	missense	NA	NA	multiple hit	NA	NA	NA	NA	NA	NA	NA	NA	missense	NA	nonsense	NA	NA	NA	NA	UC-GENOME	Metastatic	Targeted	37.1429
NA	NA	NA	NA	NA	NA	multiple hit	NA	NA	NA	NA	NA	NA	missense	missense	multiple hit	NA	NA	NA	NA	UC-GENOME	Metastatic	Targeted	18.5714
NA	missense	NA	NA	NA	NA	NA	nonsense	nonsense	NA	NA	NA	NA	NA	NA	NA	NA	NA	NA	NA	UC-GENOME	Metastatic	Targeted	7.14286
splicing	NA	NA	NA	NA	NA	NA	NA	NA	nonsense	NA	NA	NA	NA	NA	NA	NA	NA	NA	NA	UC-GENOME	Metastatic	Targeted	8.57143
NA	missense	NA	multiple hit	multiple hit	NA	NA	NA	NA	multiple hit	NA	NA	NA	NA	multiple hit	NA	NA	NA	multiple hit	missense	UC-GENOME	Metastatic	Targeted	82.8571
NA	missense	NA	NA	NA	NA	NA	frameshift	missense	NA	NA	NA	NA	NA	NA	NA	NA	NA	NA	NA	UC-GENOME	Metastatic	Targeted	22.1429
missense	in-frame	frameshift	multiple hit	missense	NA	NA	nonsense	NA	NA	NA	NA	missense	NA	NA	NA	NA	NA	NA	NA	UC-GENOME	Metastatic	Targeted	40.7143
NA	NA	NA	NA	missense	NA	NA	NA	NA	NA	NA	NA	NA	NA	NA	NA	NA	NA	NA	NA	UC-GENOME	Metastatic	Targeted	7.14286
NA	missense	NA	multiple hit	NA	NA	NA	NA	NA	NA	NA	NA	NA	NA	in-frame	NA	NA	NA	NA	NA	UC-GENOME	Metastatic	Targeted	8.57143
NA	NA	nonsense	NA	nonsense	NA	missense	NA	NA	NA	missense	NA	NA	NA	NA	NA	NA	NA	NA	NA	UC-GENOME	Metastatic	Targeted	21.4286
NA	nonsense	nonsense	in-frame	NA	NA	NA	nonsense	NA	NA	NA	NA	NA	NA	NA	NA	NA	NA	NA	NA	UC-GENOME	Metastatic	Targeted	14.2857
NA	NA	NA	NA	NA	NA	NA	NA	NA	NA	NA	NA	NA	in-frame	NA	NA	NA	NA	missense	NA	UC-GENOME	Metastatic	Targeted	7.85714
NA	missense	NA	NA	NA	NA	NA	NA	NA	NA	NA	NA	NA	NA	NA	NA	NA	NA	NA	NA	UC-GENOME	Metastatic	Targeted	8.57143
NA	NA	multiple hit	nonsense	NA	NA	NA	NA	NA	missense	NA	NA	frameshift	NA	NA	NA	NA	NA	missense	NA	UC-GENOME	Metastatic	Targeted	11.4286
NA	NA	NA	NA	NA	NA	NA	NA	NA	NA	NA	NA	NA	NA	NA	splicing	NA	NA	NA	NA	UC-GENOME	Metastatic	Targeted	8.57143
NA	nonsense	NA	nonsense	NA	NA	NA	NA	missense	NA	NA	NA	NA	missense	NA	NA	NA	NA	NA	NA	UC-GENOME	Metastatic	Targeted	22.1429
NA	NA	NA	NA	NA	NA	NA	NA	NA	NA	NA	NA	NA	NA	NA	NA	NA	NA	NA	NA	UC-GENOME	Metastatic	Targeted	5.71429
NA	nonsense	NA	missense	NA	missense	NA	missense	missense	NA	NA	NA	NA	NA	NA	NA	NA	NA	NA	NA	UC-GENOME	Metastatic	Targeted	18.5714
missense	NA	NA	NA	NA	NA	NA	NA	missense	NA	NA	NA	NA	NA	NA	NA	NA	NA	NA	NA	UC-GENOME	Metastatic	Targeted	11.4286
NA	multiple hit	NA	NA	NA	missense	NA	NA	NA	multiple hit	NA	NA	NA	NA	NA	NA	NA	NA	NA	missense	UC-GENOME	Metastatic	Targeted	17.1429
NA	NA	in-frame	multiple hit	multiple hit	NA	NA	NA	NA	NA	NA	missense	NA	NA	NA	NA	NA	NA	NA	NA	UC-GENOME	Metastatic	Targeted	35.7143
NA	missense	nonsense	NA	NA	NA	NA	NA	NA	NA	NA	nonsense	NA	NA	NA	NA	NA	NA	NA	NA	UC-GENOME	Metastatic	Targeted	16.4286
NA	NA	NA	NA	NA	NA	NA	NA	NA	NA	NA	NA	NA	NA	NA	NA	NA	NA	NA	NA	UC-GENOME	Metastatic	Targeted	7.85714
NA	NA	nonsense	NA	NA	missense	missense	NA	NA	NA	NA	NA	NA	NA	NA	NA	NA	NA	NA	NA	UC-GENOME	Metastatic	Targeted	10
NA	NA	frameshift	NA	NA	multiple hit	NA	NA	NA	NA	NA	missense	frameshift	NA	NA	NA	NA	NA	NA	NA	UC-GENOME	Metastatic	Targeted	11.4286
missense	multiple hit	NA	NA	frameshift	NA	NA	NA	NA	NA	NA	NA	NA	NA	NA	NA	NA	NA	frameshift	NA	UC-GENOME	Metastatic	Targeted	21.4286
NA	NA	NA	NA	NA	NA	NA	NA	NA	NA	NA	NA	NA	missense	NA	NA	NA	NA	NA	NA	UC-GENOME	Metastatic	Targeted	10.7143
NA	missense	NA	NA	nonsense	NA	missense	NA	NA	frameshift	NA	NA	NA	NA	NA	NA	NA	NA	NA	NA	UC-GENOME	Metastatic	Targeted	10.7143
missense	missense	nonsense	multiple hit	multiple hit	missense	NA	NA	NA	NA	NA	NA	NA	multiple hit	NA	NA	NA	NA	NA	multiple hit	UC-GENOME	Metastatic	Targeted	40
NA	NA	frameshift	NA	missense	NA	missense	NA	NA	NA	NA	missense	NA	NA	NA	NA	NA	NA	nonsense	NA	UC-GENOME	Metastatic	Targeted	22.8571
NA	NA	NA	missense	NA	missense	missense	missense	splicing	NA	NA	NA	NA	missense	NA	NA	NA	NA	NA	NA	UC-GENOME	Metastatic	Targeted	26.4286
NA	missense	NA	NA	multiple hit	NA	NA	NA	NA	NA	NA	NA	NA	NA	NA	NA	NA	NA	NA	NA	UC-GENOME	Metastatic	Targeted	9.28571
missense	nonsense	NA	NA	missense	NA	NA	frameshift	missense	NA	missense	missense	multiple hit	NA	NA	NA	NA	NA	NA	NA	UC-GENOME	Metastatic	Targeted	22.8571
NA	NA	NA	multiple hit	frameshift	NA	NA	NA	NA	NA	NA	nonsense	NA	NA	NA	NA	NA	NA	NA	NA	UC-GENOME	Metastatic	Targeted	25.7143
NA	missense	NA	NA	multiple hit	multiple hit	NA	NA	NA	NA	multiple hit	NA	NA	NA	NA	NA	NA	NA	multiple hit	NA	UC-GENOME	Metastatic	Targeted	22.8571
NA	multiple hit	NA	missense	multiple hit	NA	NA	nonsense	NA	NA	NA	NA	NA	missense	NA	NA	NA	NA	NA	missense	UC-GENOME	Metastatic	Targeted	28.5714
NA	NA	NA	missense	nonsense	NA	NA	NA	NA	NA	NA	NA	NA	NA	NA	NA	NA	NA	NA	NA	UC-GENOME	Metastatic	Targeted	12.1429
NA	missense	NA	NA	nonsense	NA	NA	NA	NA	frameshift	NA	NA	NA	NA	NA	NA	NA	NA	NA	NA	UC-GENOME	Metastatic	Targeted	9.28571
NA	NA	nonsense	NA	multiple hit	NA	NA	NA	NA	NA	multiple hit	NA	splicing	NA	NA	nonsense	NA	NA	NA	NA	UC-GENOME	Metastatic	Targeted	20
NA	missense	NA	NA	frameshift	NA	NA	NA	multiple hit	NA	missense	NA	NA	multiple hit	NA	NA	NA	NA	NA	NA	UC-GENOME	Metastatic	Targeted	10.7143
NA	missense	NA	nonsense	multiple hit	NA	NA	NA	NA	NA	NA	splicing	NA	NA	NA	NA	NA	NA	NA	NA	UC-GENOME	Metastatic	Targeted	13.5714
NA	NA	NA	NA	nonsense	NA	NA	nonsense	NA	NA	NA	NA	NA	NA	NA	NA	NA	NA	NA	NA	UC-GENOME	Metastatic	Targeted	13.5714
multiple hit	multiple hit	NA	nonsense	nonsense	missense	NA	NA	NA	NA	NA	NA	NA	NA	NA	NA	NA	NA	NA	NA	UC-GENOME	Metastatic	Targeted	15
NA	NA	nonsense	NA	multiple hit	missense	NA	NA	splicing	NA	NA	NA	NA	NA	NA	NA	NA	NA	NA	NA	UC-GENOME	Metastatic	Targeted	22.1429
missense	missense	NA	NA	frameshift	NA	NA	missense	NA	multiple hit	NA	missense	NA	NA	NA	NA	NA	NA	NA	frameshift	UC-GENOME	Metastatic	Targeted	18.5714
NA	missense	NA	NA	frameshift	NA	NA	frameshift	NA	NA	NA	NA	NA	multiple hit	NA	NA	NA	NA	NA	NA	UC-GENOME	Metastatic	Targeted	15.7143
NA	missense	missense	NA	frameshift	NA	NA	NA	NA	NA	NA	NA	NA	NA	NA	NA	NA	NA	NA	NA	UC-GENOME	Metastatic	Targeted	15.7143
NA	missense	NA	NA	frameshift	NA	NA	NA	NA	missense	NA	NA	NA	NA	NA	NA	NA	NA	NA	NA	UC-GENOME	Metastatic	Targeted	10.7143
NA	splicing	nonsense	NA	frameshift	missense	NA	NA	NA	NA	NA	NA	NA	NA	NA	NA	NA	NA	NA	NA	UC-GENOME	Metastatic	Targeted	8.57143
NA	NA	nonsense	NA	missense	NA	NA	NA	NA	NA	NA	NA	NA	NA	NA	NA	NA	NA	NA	NA	UC-GENOME	Metastatic	Targeted	7.14286
NA	NA	NA	multiple hit	multiple hit	NA	missense	NA	NA	nonsense	missense	missense	NA	NA	NA	NA	NA	NA	multiple hit	nonsense	UC-GENOME	Metastatic	Targeted	62.8571
NA	missense	missense	frameshift	nonsense	NA	NA	NA	NA	NA	NA	NA	NA	NA	NA	NA	NA	NA	NA	NA	UC-GENOME	Metastatic	Targeted	13.5714
NA	missense	NA	NA	missense	NA	NA	nonsense	NA	NA	NA	NA	frameshift	missense	frameshift	NA	NA	NA	NA	NA	UC-GENOME	Metastatic	Targeted	14.2857
NA	NA	missense	NA	multiple hit	NA	missense	NA	nonsense	NA	NA	NA	NA	NA	NA	NA	NA	NA	NA	NA	UC-GENOME	Metastatic	Targeted	9.28571
NA	multiple hit	NA	NA	nonsense	NA	NA	nonsense	NA	NA	missense	NA	NA	NA	nonsense	NA	NA	NA	NA	NA	UC-GENOME	Metastatic	Targeted	10.7143
NA	NA	missense	NA	multiple hit	multiple hit	missense	NA	nonsense	NA	NA	NA	NA	NA	NA	NA	NA	NA	NA	NA	UC-GENOME	Metastatic	Targeted	8.57143
NA	nonsense	NA	NA	missense	NA	NA	NA	NA	NA	NA	NA	NA	missense	NA	NA	NA	NA	NA	NA	UC-GENOME	Metastatic	Targeted	7.14286
NA	NA	NA	NA	nonsense	missense	NA	frameshift	NA	NA	NA	NA	NA	NA	NA	NA	NA	NA	NA	NA	UC-GENOME	Metastatic	Targeted	11.4286
NA	missense	NA	NA	frameshift	missense	NA	nonsense	NA	NA	NA	NA	NA	NA	NA	NA	NA	NA	NA	NA	UC-GENOME	Metastatic	Targeted	5.71429
NA	multiple hit	NA	NA	missense	NA	NA	NA	NA	NA	NA	NA	NA	NA	NA	NA	NA	NA	NA	NA	UC-GENOME	Metastatic	Targeted	7.85714
NA	NA	NA	NA	frameshift	NA	NA	NA	NA	NA	NA	NA	NA	NA	NA	nonsense	NA	NA	NA	NA	UC-GENOME	Metastatic	Targeted	7.14286
NA	NA	frameshift	NA	missense	NA	missense	NA	NA	frameshift	NA	NA	multiple hit	NA	NA	NA	NA	NA	NA	NA	UC-GENOME	Metastatic	Targeted	8.57143
NA	missense	NA	NA	frameshift	NA	NA	NA	NA	NA	NA	NA	NA	NA	NA	NA	NA	NA	NA	NA	UC-GENOME	Metastatic	Targeted	7.14286
NA	nonsense	NA	NA	frameshift	NA	NA	NA	NA	frameshift	NA	NA	NA	NA	NA	NA	NA	NA	NA	NA	UC-GENOME	Metastatic	Targeted	10.7143
NA	NA	NA	NA	multiple hit	NA	NA	NA	NA	NA	NA	NA	NA	NA	NA	nonsense	NA	NA	NA	NA	UC-GENOME	Metastatic	Targeted	8.57143
NA	NA	frameshift	NA	frameshift	NA	NA	NA	nonsense	multiple hit	NA	NA	NA	NA	NA	NA	NA	NA	missense	NA	UC-GENOME	Metastatic	Targeted	10.7143
NA	missense	NA	NA	nonsense	NA	NA	NA	NA	NA	NA	NA	NA	NA	NA	NA	NA	NA	missense	NA	UC-GENOME	Metastatic	Targeted	12.8571
NA	NA	nonsense	NA	NA	NA	multiple hit	NA	NA	multiple hit	NA	NA	NA	NA	missense	frameshift	NA	NA	NA	NA	UC-GENOME	Metastatic	Targeted	12.8571
NA	NA	NA	nonsense	NA	NA	NA	NA	NA	NA	NA	multiple hit	nonsense	NA	NA	NA	NA	NA	NA	NA	UC-GENOME	Metastatic	Targeted	21.4286
NA	missense	NA	NA	NA	NA	NA	NA	NA	NA	NA	NA	NA	NA	NA	NA	NA	NA	missense	NA	UC-GENOME	Metastatic	Targeted	7.14286
NA	missense	NA	NA	NA	NA	NA	NA	NA	NA	NA	NA	NA	NA	NA	NA	NA	NA	NA	NA	UC-GENOME	Metastatic	Targeted	6.42857
NA	nonsense	NA	multiple hit	NA	NA	NA	NA	NA	NA	NA	NA	NA	NA	NA	NA	NA	NA	NA	NA	UC-GENOME	Metastatic	Targeted	10.7143
missense	NA	missense	NA	NA	missense	missense	NA	missense	NA	NA	NA	NA	NA	NA	NA	NA	NA	NA	NA	UC-GENOME	Metastatic	Targeted	15
NA	missense	frameshift	NA	NA	NA	NA	NA	NA	NA	NA	NA	NA	NA	NA	NA	NA	NA	NA	NA	UC-GENOME	Metastatic	Targeted	12.8571
NA	in-frame	NA	frameshift	NA	NA	NA	NA	NA	NA	missense	NA	NA	NA	NA	NA	NA	NA	nonsense	NA	UC-GENOME	Metastatic	Targeted	22.8571
NA	missense	NA	NA	NA	NA	NA	NA	NA	NA	NA	NA	NA	NA	NA	NA	NA	NA	NA	NA	UC-GENOME	Metastatic	Targeted	12.8571
NA	frameshift	nonsense	frameshift	NA	NA	NA	NA	NA	missense	NA	NA	NA	NA	NA	NA	NA	NA	NA	NA	UC-GENOME	Metastatic	Targeted	8.57143
NA	missense	frameshift	NA	NA	NA	missense	NA	NA	NA	NA	NA	NA	NA	NA	NA	NA	NA	NA	NA	UC-GENOME	Metastatic	Targeted	9.28571
NA	missense	NA	NA	NA	NA	NA	splicing	NA	NA	multiple hit	NA	NA	NA	multiple hit	NA	NA	NA	NA	NA	UC-GENOME	Metastatic	Targeted	30.7143
NA	multiple hit	NA	multiple hit	NA	NA	NA	NA	NA	NA	NA	NA	NA	missense	NA	nonsense	NA	NA	NA	NA	UC-GENOME	Metastatic	Targeted	10.7143
NA	multiple hit	frameshift	NA	NA	NA	NA	nonsense	NA	NA	NA	NA	NA	missense	NA	NA	NA	NA	missense	NA	UC-GENOME	Metastatic	Targeted	12.1429
NA	NA	NA	NA	NA	NA	NA	NA	NA	NA	NA	NA	NA	NA	NA	NA	NA	NA	NA	NA	UC-GENOME	Metastatic	Targeted	7.85714
NA	NA	NA	NA	NA	missense	NA	NA	NA	NA	NA	NA	NA	NA	NA	NA	NA	NA	NA	NA	UC-GENOME	Metastatic	Targeted	7.85714
missense	nonsense	missense	frameshift	NA	NA	NA	NA	NA	NA	NA	NA	NA	NA	NA	nonsense	NA	NA	NA	NA	UC-GENOME	Metastatic	Targeted	15.7143
NA	missense	nonsense	multiple hit	NA	missense	NA	NA	NA	NA	NA	NA	NA	NA	NA	NA	NA	NA	NA	NA	UC-GENOME	Metastatic	Targeted	17.1429
NA	missense	NA	multiple hit	NA	NA	NA	NA	NA	NA	NA	missense	nonsense	missense	NA	NA	NA	NA	NA	NA	UC-GENOME	Metastatic	Targeted	31.4286
NA	NA	NA	NA	NA	NA	multiple hit	NA	NA	missense	NA	NA	NA	NA	NA	NA	NA	NA	NA	NA	UC-GENOME	Metastatic	Targeted	11.4286
missense	NA	NA	multiple hit	NA	NA	NA	nonsense	NA	NA	NA	NA	NA	NA	NA	NA	NA	NA	multiple hit	multiple hit	UC-GENOME	Metastatic	Targeted	17.8571
NA	missense	NA	NA	NA	NA	NA	NA	NA	NA	missense	missense	NA	missense	missense	NA	NA	NA	NA	NA	UC-GENOME	Metastatic	Targeted	15
NA	NA	splicing	NA	NA	NA	NA	NA	NA	NA	NA	NA	NA	NA	missense	NA	NA	NA	NA	NA	UC-GENOME	Metastatic	Targeted	13.5714
NA	missense	NA	NA	NA	NA	NA	NA	NA	missense	NA	NA	NA	NA	NA	NA	NA	NA	NA	NA	UC-GENOME	Metastatic	Targeted	7.85714
NA	nonsense	NA	nonsense	NA	NA	missense	NA	NA	NA	NA	NA	NA	NA	NA	NA	NA	NA	NA	NA	UC-GENOME	Metastatic	Targeted	15
NA	multiple hit	NA	NA	NA	missense	NA	frameshift	NA	NA	NA	NA	NA	NA	NA	NA	NA	NA	NA	NA	UC-GENOME	Metastatic	Targeted	11.4286
missense	NA	frameshift	NA	NA	NA	NA	NA	NA	NA	NA	multiple hit	NA	NA	NA	NA	NA	NA	NA	NA	UC-GENOME	Metastatic	Targeted	10
missense	NA	NA	NA	NA	NA	NA	NA	NA	NA	NA	NA	NA	NA	NA	NA	NA	NA	NA	NA	UC-GENOME	Metastatic	Targeted	10
NA	NA	nonsense	NA	NA	NA	NA	NA	nonsense	NA	NA	NA	NA	NA	missense	nonsense	NA	NA	missense	NA	UC-GENOME	Metastatic	Targeted	13.5714
NA	NA	NA	NA	NA	NA	NA	NA	NA	NA	missense	NA	NA	NA	NA	NA	NA	NA	nonsense	NA	UC-GENOME	Metastatic	Targeted	11.4286
NA	multiple hit	NA	multiple hit	NA	NA	NA	NA	NA	NA	NA	NA	NA	NA	NA	NA	NA	NA	NA	NA	UC-GENOME	Metastatic	Targeted	8.57143
NA	splicing	NA	NA	NA	missense	NA	NA	NA	NA	NA	NA	NA	NA	NA	NA	NA	NA	NA	NA	UC-GENOME	Metastatic	Targeted	8.57143
NA	missense	NA	NA	NA	NA	NA	missense	NA	NA	NA	NA	NA	NA	NA	NA	NA	NA	NA	NA	UC-GENOME	Metastatic	Targeted	10.7143
NA	NA	NA	NA	NA	NA	NA	NA	NA	NA	NA	missense	NA	NA	NA	NA	NA	NA	NA	NA	UC-GENOME	Metastatic	Targeted	5
NA	NA	NA	frameshift	NA	NA	NA	NA	multiple hit	NA	NA	NA	nonsense	NA	multiple hit	NA	NA	NA	NA	NA	UC-GENOME	Metastatic	Targeted	12.8571
NA	multiple hit	nonsense	NA	NA	missense	NA	NA	missense	NA	NA	NA	NA	NA	NA	NA	NA	NA	NA	NA	UC-GENOME	Metastatic	Targeted	8.57143
NA	NA	multiple hit	NA	NA	NA	missense	NA	NA	frameshift	NA	NA	NA	NA	NA	NA	NA	NA	NA	NA	UC-GENOME	Metastatic	Targeted	10.7143
NA	missense	NA	missense	NA	NA	NA	nonsense	NA	NA	NA	NA	NA	NA	multiple hit	NA	NA	NA	NA	NA	UC-GENOME	Metastatic	Targeted	13.5714
NA	NA	NA	NA	NA	missense	missense	NA	NA	NA	NA	NA	NA	NA	NA	NA	NA	NA	missense	NA	UC-GENOME	Metastatic	Targeted	9.28571
NA	missense	NA	NA	NA	NA	NA	NA	NA	NA	NA	NA	NA	NA	NA	NA	NA	NA	NA	NA	UC-GENOME	Metastatic	Targeted	7.14286
NA	nonsense	NA	multiple hit	NA	NA	NA	NA	NA	NA	NA	NA	NA	NA	NA	NA	NA	NA	NA	NA	UC-GENOME	Metastatic	Targeted	16.4286
NA	NA	NA	NA	NA	NA	NA	NA	NA	NA	NA	NA	NA	NA	NA	NA	NA	NA	NA	NA	UC-GENOME	Metastatic	Targeted	5
NA	NA	NA	NA	NA	NA	NA	NA	NA	NA	NA	NA	missense	NA	NA	NA	NA	NA	NA	NA	UC-GENOME	Metastatic	Targeted	5.71429
NA	nonsense	NA	NA	NA	NA	NA	frameshift	NA	NA	NA	NA	NA	NA	NA	NA	NA	NA	NA	NA	UC-GENOME	Metastatic	Targeted	7.85714
NA	multiple hit	NA	multiple hit	NA	NA	NA	NA	NA	NA	NA	NA	frameshift	NA	NA	NA	NA	NA	NA	NA	UC-GENOME	Metastatic	Targeted	7.85714
NA	multiple hit	NA	multiple hit	NA	missense	NA	NA	missense	NA	NA	NA	frameshift	NA	NA	NA	NA	NA	NA	NA	UC-GENOME	Metastatic	Targeted	10
NA	NA	NA	NA	NA	NA	NA	NA	NA	NA	NA	NA	NA	NA	NA	splicing	NA	NA	NA	NA	UC-GENOME	Metastatic	Targeted	3.57143
NA	NA	NA	NA	NA	NA	NA	NA	NA	NA	NA	NA	NA	NA	NA	NA	NA	NA	multiple hit	NA	UC-GENOME	Metastatic	Targeted	11.4286
NA	missense	NA	NA	NA	NA	NA	NA	NA	NA	NA	NA	NA	NA	NA	nonsense	NA	NA	NA	NA	UC-GENOME	Metastatic	Targeted	12.8571
NA	frameshift	NA	nonsense	NA	NA	NA	NA	NA	nonsense	NA	NA	NA	NA	NA	NA	NA	NA	NA	NA	UC-GENOME	Metastatic	Targeted	14.2857
NA	missense	NA	NA	NA	NA	NA	NA	NA	NA	NA	NA	NA	NA	missense	NA	NA	NA	NA	NA	UC-GENOME	Metastatic	Targeted	13.5714
NA	frameshift	NA	NA	NA	NA	NA	NA	NA	NA	NA	NA	NA	NA	NA	NA	NA	NA	NA	NA	UC-GENOME	Metastatic	Targeted	9.28571
NA	NA	NA	NA	NA	NA	missense	NA	NA	NA	missense	NA	NA	NA	NA	NA	NA	NA	NA	NA	UC-GENOME	Metastatic	Targeted	9.28571
NA	missense	frameshift	NA	NA	NA	NA	nonsense	NA	NA	NA	NA	NA	NA	multiple hit	NA	NA	NA	NA	NA	UC-GENOME	Metastatic	Targeted	21.4286
NA	splicing	NA	NA	NA	NA	NA	NA	missense	NA	NA	NA	NA	NA	NA	NA	NA	NA	NA	NA	UC-GENOME	Metastatic	Targeted	5
NA	missense	NA	NA	NA	NA	NA	NA	NA	NA	NA	NA	NA	NA	NA	NA	NA	NA	NA	NA	UC-GENOME	Metastatic	Targeted	5.71429
NA	multiple hit	nonsense	NA	NA	NA	NA	NA	NA	NA	NA	NA	NA	NA	NA	NA	NA	NA	NA	NA	UC-GENOME	Metastatic	Targeted	11.4286
missense	NA	frameshift	NA	NA	NA	missense	NA	NA	NA	NA	NA	NA	NA	NA	NA	NA	NA	NA	NA	UC-GENOME	Metastatic	Targeted	6.42857
missense	NA	NA	nonsense	NA	NA	missense	NA	NA	NA	NA	NA	multiple hit	NA	nonsense	NA	NA	NA	NA	NA	UC-GENOME	Metastatic	Targeted	20
missense	missense	NA	NA	NA	NA	NA	NA	NA	NA	missense	NA	NA	NA	NA	NA	NA	NA	NA	NA	UC-GENOME	Metastatic	Targeted	11.4286
NA	NA	NA	NA	NA	NA	missense	NA	NA	NA	NA	frameshift	NA	NA	NA	NA	NA	NA	NA	NA	UC-GENOME	Metastatic	Targeted	5.71429
NA	NA	NA	missense	NA	NA	NA	frameshift	NA	NA	NA	NA	frameshift	NA	NA	NA	NA	NA	NA	NA	UC-GENOME	Metastatic	Targeted	8.57143
missense	NA	NA	NA	NA	NA	NA	NA	NA	NA	missense	multiple hit	NA	missense	NA	missense	NA	NA	NA	NA	UC-GENOME	Metastatic	Targeted	20
NA	missense	NA	multiple hit	NA	NA	NA	NA	NA	NA	NA	NA	NA	NA	NA	NA	NA	NA	nonsense	NA	UC-GENOME	Metastatic	Targeted	10.7143
NA	NA	NA	frameshift	NA	NA	NA	NA	NA	NA	NA	NA	NA	NA	multiple hit	NA	NA	NA	NA	NA	UC-GENOME	Metastatic	Targeted	13.5714
nonsense	NA	NA	NA	NA	NA	missense	NA	NA	NA	NA	NA	NA	NA	NA	NA	NA	NA	NA	NA	UC-GENOME	Metastatic	Targeted	7.14286
NA	NA	NA	NA	NA	NA	NA	NA	NA	NA	NA	NA	NA	NA	NA	NA	NA	NA	NA	NA	UC-GENOME	Metastatic	Targeted	3.57143
NA	NA	NA	NA	NA	NA	NA	NA	NA	NA	NA	NA	NA	NA	NA	NA	NA	NA	NA	NA	UC-GENOME	Metastatic	Targeted	6.42857
NA	nonsense	NA	missense	NA	NA	NA	NA	NA	NA	NA	NA	NA	NA	NA	NA	NA	NA	NA	NA	UC-GENOME	Metastatic	Targeted	8.57143
NA	missense	NA	multiple hit	NA	NA	NA	NA	NA	NA	NA	NA	NA	NA	NA	NA	NA	NA	NA	NA	UC-GENOME	Metastatic	Targeted	8.57143
NA	frameshift	NA	NA	NA	NA	missense	NA	NA	NA	NA	NA	NA	NA	NA	NA	NA	NA	NA	NA	UC-GENOME	Metastatic	Targeted	5.71429
NA	NA	NA	in-frame	NA	NA	NA	NA	NA	NA	NA	NA	NA	NA	NA	NA	NA	NA	missense	NA	UC-GENOME	Metastatic	Targeted	7.14286
NA	missense	NA	NA	NA	NA	NA	NA	NA	NA	NA	NA	NA	NA	NA	NA	NA	NA	NA	NA	UC-GENOME	Metastatic	Targeted	5.71429
NA	splicing	NA	NA	NA	NA	NA	NA	NA	NA	NA	NA	NA	NA	NA	NA	NA	NA	NA	NA	UC-GENOME	Metastatic	Targeted	5.71429
NA	missense	NA	NA	NA	NA	NA	NA	NA	NA	NA	NA	NA	NA	NA	NA	NA	NA	NA	NA	UC-GENOME	Metastatic	Targeted	7.14286
NA	multiple hit	NA	NA	NA	NA	NA	NA	NA	NA	NA	NA	NA	NA	missense	NA	NA	NA	NA	NA	UC-GENOME	Metastatic	Targeted	5
NA	nonsense	NA	multiple hit	NA	NA	missense	NA	multiple hit	NA	NA	NA	NA	NA	NA	NA	NA	NA	splicing	nonsense	UC-GENOME	Metastatic	Targeted	12.1429
NA	NA	NA	NA	NA	NA	frameshift	NA	NA	NA	NA	multiple hit	NA	NA	NA	frameshift	NA	NA	NA	NA	UC-GENOME	Metastatic	Targeted	6.42857
NA	nonsense	NA	NA	NA	NA	NA	NA	NA	NA	NA	nonsense	NA	NA	NA	NA	NA	NA	NA	NA	UC-GENOME	Metastatic	Targeted	9.28571
NA	NA	NA	NA	NA	NA	NA	NA	NA	NA	NA	missense	NA	NA	NA	NA	NA	NA	NA	NA	UC-GENOME	Metastatic	Targeted	4.28571
NA	NA	NA	NA	NA	missense	NA	NA	NA	NA	NA	multiple hit	NA	NA	nonsense	NA	NA	NA	NA	NA	UC-GENOME	Metastatic	Targeted	17.8571
NA	missense	NA	NA	NA	NA	NA	NA	NA	NA	NA	missense	NA	NA	NA	NA	NA	NA	NA	NA	UC-GENOME	Metastatic	Targeted	3.57143
NA	NA	missense	NA	NA	NA	NA	NA	NA	missense	NA	NA	NA	NA	NA	NA	NA	NA	NA	NA	UC-GENOME	Metastatic	Targeted	4.28571
NA	multiple hit	missense	NA	NA	missense	NA	NA	NA	NA	NA	NA	NA	missense	nonsense	NA	NA	NA	NA	NA	UC-GENOME	Metastatic	Targeted	10.7143
NA	NA	NA	NA	NA	NA	NA	NA	NA	NA	NA	NA	NA	NA	nonsense	NA	NA	NA	NA	NA	UC-GENOME	Metastatic	Targeted	10
NA	missense	NA	NA	NA	NA	NA	NA	NA	NA	NA	NA	NA	NA	NA	NA	NA	NA	NA	NA	UC-GENOME	Metastatic	Targeted	5.71429
NA	missense	NA	NA	NA	NA	NA	NA	NA	NA	NA	NA	NA	NA	NA	NA	NA	NA	NA	NA	UC-GENOME	Metastatic	Targeted	11.4286
NA	missense	missense	NA	NA	missense	NA	NA	missense	NA	NA	NA	NA	NA	NA	NA	NA	NA	NA	NA	UC-GENOME	Metastatic	Targeted	13.5714
NA	NA	NA	NA	NA	NA	NA	NA	NA	NA	NA	NA	NA	NA	NA	NA	NA	NA	NA	NA	UC-GENOME	Metastatic	Targeted	5
NA	missense	NA	NA	NA	NA	NA	NA	NA	NA	NA	NA	NA	NA	NA	NA	NA	NA	NA	NA	UC-GENOME	Metastatic	Targeted	9.28571
NA	NA	nonsense	nonsense	NA	NA	missense	NA	NA	missense	NA	NA	NA	NA	NA	NA	NA	NA	NA	NA	UC-GENOME	Metastatic	Targeted	10
NA	missense	NA	missense	NA	NA	NA	NA	NA	NA	NA	NA	NA	NA	NA	NA	NA	NA	NA	NA	UC-GENOME	Metastatic	Targeted	6.42857
NA	missense	NA	nonsense	NA	NA	missense	NA	NA	NA	NA	NA	NA	NA	NA	NA	NA	NA	NA	NA	UC-GENOME	Metastatic	Targeted	7.85714
NA	nonsense	NA	nonsense	NA	NA	NA	frameshift	splicing	NA	NA	NA	NA	NA	NA	NA	NA	NA	NA	NA	UC-GENOME	Metastatic	Targeted	4.28571
NA	NA	nonsense	missense	NA	NA	NA	NA	NA	missense	NA	NA	NA	NA	NA	NA	NA	NA	NA	NA	UC-GENOME	Metastatic	Targeted	9.28571
NA	NA	NA	missense	NA	NA	NA	NA	NA	missense	NA	NA	NA	NA	NA	NA	NA	NA	NA	NA	UC-GENOME	Metastatic	Targeted	9.28571
NA	NA	NA	missense	NA	NA	multiple hit	NA	multiple hit	NA	NA	NA	frameshift	NA	NA	NA	NA	NA	NA	NA	UC-GENOME	Metastatic	Targeted	10
NA	NA	NA	multiple hit	NA	NA	NA	NA	frameshift	NA	NA	NA	NA	NA	NA	NA	NA	NA	multiple hit	missense	UC-GENOME	Metastatic	Targeted	12.8571
NA	missense	NA	multiple hit	NA	NA	NA	frameshift	NA	missense	NA	NA	NA	NA	NA	NA	NA	NA	NA	NA	UC-GENOME	Metastatic	Targeted	6.42857
missense	NA	NA	NA	NA	missense	NA	NA	NA	NA	NA	NA	NA	NA	NA	splicing	NA	NA	NA	NA	UC-GENOME	Metastatic	Targeted	5.71429
NA	NA	NA	NA	NA	NA	missense	NA	missense	splicing	NA	NA	NA	NA	NA	frameshift	NA	NA	NA	NA	UC-GENOME	Metastatic	Targeted	8.57143
NA	NA	nonsense	NA	NA	missense	missense	NA	NA	NA	NA	NA	NA	NA	NA	NA	NA	NA	NA	NA	UC-GENOME	Metastatic	Targeted	15.7143
NA	missense	NA	NA	NA	NA	NA	nonsense	NA	NA	NA	NA	NA	NA	NA	NA	NA	NA	NA	NA	UC-GENOME	Metastatic	Targeted	8.57143
NA	NA	NA	NA	NA	NA	NA	multiple hit	NA	NA	NA	NA	NA	NA	NA	NA	NA	NA	NA	NA	UC-GENOME	Metastatic	Targeted	9.28571
NA	NA	NA	NA	NA	NA	NA	NA	NA	NA	NA	NA	NA	NA	NA	NA	NA	NA	NA	NA	UC-GENOME	Metastatic	Targeted	1.42857
NA	NA	NA	NA	NA	NA	NA	NA	NA	NA	NA	NA	NA	NA	NA	NA	NA	NA	NA	NA	UC-GENOME	Metastatic	Targeted	3.57143
NA	NA	NA	NA	NA	missense	NA	NA	NA	NA	NA	NA	NA	NA	NA	NA	NA	NA	NA	NA	UC-GENOME	Metastatic	Targeted	3.57143
NA	NA	NA	NA	NA	NA	NA	NA	NA	NA	NA	frameshift	NA	NA	NA	NA	NA	NA	NA	NA	Aarhus	Metastatic	WES	3
NA	NA	NA	NA	multiple hit	NA	NA	NA	in-frame	NA	NA	NA	NA	NA	NA	NA	NA	NA	NA	NA	Aarhus	Metastatic	WES	48
NA	NA	NA	NA	NA	NA	NA	NA	NA	NA	missense	NA	NA	NA	NA	NA	NA	NA	missense	NA	Aarhus	Metastatic	WES	15
NA	missense	splicing	NA	NA	NA	NA	NA	NA	NA	NA	NA	NA	NA	NA	NA	NA	NA	NA	NA	Aarhus	Metastatic	WES	6
NA	splicing	nonsense	multiple hit	NA	NA	NA	NA	missense	NA	missense	NA	NA	NA	multiple hit	NA	NA	NA	NA	NA	Aarhus	Metastatic	WES	14
NA	NA	nonsense	NA	NA	missense	missense	NA	NA	NA	NA	nonsense	frameshift	NA	NA	NA	NA	NA	nonsense	NA	Aarhus	Metastatic	WES	4
NA	missense	NA	splicing	missense	NA	NA	NA	NA	NA	NA	NA	NA	NA	NA	NA	NA	NA	NA	NA	Aarhus	Metastatic	WES	13
NA	NA	NA	multiple hit	NA	missense	NA	NA	multiple hit	splicing	NA	NA	NA	NA	missense	missense	multiple hit	NA	multiple hit	NA	Aarhus	Metastatic	WES	106
NA	NA	frameshift	NA	NA	multiple hit	missense	NA	NA	NA	NA	NA	nonsense	NA	NA	NA	NA	frameshift	missense	NA	Aarhus	Metastatic	WES	3
NA	nonsense	splicing	NA	NA	missense	NA	NA	NA	NA	NA	NA	NA	NA	NA	NA	NA	NA	NA	NA	Aarhus	Metastatic	WES	2
missense	NA	NA	missense	missense	NA	NA	NA	NA	NA	missense	NA	NA	NA	NA	NA	NA	NA	missense	missense	Aarhus	Metastatic	WES	48
NA	splicing	NA	multiple hit	NA	missense	NA	NA	NA	NA	NA	NA	NA	NA	NA	NA	missense	NA	nonsense	NA	Aarhus	Metastatic	WES	27
NA	missense	nonsense	NA	NA	NA	NA	NA	NA	NA	missense	NA	NA	multiple hit	NA	nonsense	NA	NA	NA	NA	Aarhus	Metastatic	WES	8
missense	NA	NA	nonsense	nonsense	missense	NA	NA	NA	NA	missense	NA	NA	NA	multiple hit	NA	multiple hit	NA	NA	NA	Aarhus	Metastatic	WES	27
NA	NA	NA	NA	multiple hit	missense	NA	NA	multiple hit	multiple hit	missense	NA	NA	NA	missense	NA	NA	NA	NA	NA	Aarhus	Metastatic	WES	52
missense	NA	nonsense	multiple hit	NA	NA	missense	frameshift	NA	multiple hit	NA	NA	NA	NA	NA	NA	NA	NA	NA	NA	Aarhus	Metastatic	WES	25
NA	missense	NA	NA	NA	NA	NA	NA	NA	NA	NA	NA	NA	NA	NA	NA	NA	NA	NA	NA	Aarhus	Metastatic	WES	4
NA	NA	NA	missense	NA	missense	NA	NA	NA	missense	missense	NA	NA	NA	NA	NA	NA	NA	NA	NA	Aarhus	Metastatic	WES	8
NA	in-frame	NA	frameshift	NA	NA	NA	NA	NA	NA	NA	NA	NA	NA	NA	NA	missense	NA	NA	NA	Aarhus	Metastatic	WES	10
NA	missense	NA	NA	nonsense	missense	NA	NA	missense	NA	NA	NA	nonsense	NA	NA	NA	NA	NA	NA	NA	Aarhus	Metastatic	WES	13
NA	multiple hit	NA	NA	NA	NA	NA	splicing	NA	NA	NA	NA	NA	NA	NA	NA	NA	NA	NA	NA	Aarhus	Metastatic	WES	33
missense	missense	NA	NA	NA	NA	NA	frameshift	NA	NA	NA	NA	NA	NA	NA	NA	NA	NA	NA	NA	Aarhus	Metastatic	WES	5
NA	NA	NA	frameshift	NA	NA	NA	NA	NA	NA	NA	NA	NA	NA	NA	NA	NA	NA	NA	NA	Aarhus	Metastatic	WES	1
NA	NA	NA	NA	NA	NA	NA	NA	NA	NA	NA	missense	NA	NA	NA	NA	NA	NA	NA	NA	Aarhus	Metastatic	WES	17
NA	nonsense	NA	missense	NA	NA	NA	nonsense	NA	NA	NA	NA	NA	NA	NA	NA	NA	NA	NA	missense	Aarhus	Metastatic	WES	9
NA	NA	NA	NA	NA	NA	NA	NA	NA	NA	NA	missense	NA	NA	NA	NA	NA	NA	missense	NA	Aarhus	Metastatic	WES	16
NA	missense	NA	nonsense	NA	NA	NA	NA	NA	NA	splicing	NA	NA	NA	missense	NA	NA	NA	NA	NA	Aarhus	Metastatic	WES	3
NA	NA	NA	missense	NA	NA	missense	NA	NA	NA	NA	NA	NA	NA	NA	NA	NA	NA	NA	missense	Aarhus	Metastatic	WES	4
NA	nonstop	NA	NA	NA	NA	missense	NA	NA	NA	NA	NA	NA	NA	NA	frameshift	NA	NA	NA	NA	Aarhus	Metastatic	WES	3
NA	multiple hit	NA	multiple hit	NA	NA	NA	NA	NA	NA	NA	NA	NA	NA	NA	nonsense	NA	NA	NA	NA	Aarhus	Metastatic	WES	11
NA	missense	NA	NA	NA	NA	NA	NA	NA	NA	missense	NA	NA	NA	NA	NA	NA	NA	NA	NA	Aarhus	Metastatic	WES	4
NA	missense	NA	NA	NA	NA	NA	NA	NA	NA	NA	NA	NA	NA	NA	NA	NA	NA	NA	NA	Aarhus	Metastatic	WES	2
NA	NA	NA	splicing	NA	NA	NA	NA	NA	NA	NA	NA	NA	NA	NA	NA	NA	NA	NA	NA	Aarhus	Metastatic	WES	6
missense	NA	NA	multiple hit	missense	missense	NA	frameshift	NA	NA	multiple hit	multiple hit	NA	NA	NA	NA	missense	NA	nonsense	NA	Aarhus	Metastatic	WES	16
NA	missense	NA	NA	NA	NA	NA	nonsense	NA	NA	NA	NA	NA	NA	NA	NA	NA	NA	NA	NA	Aarhus	Metastatic	WES	7
NA	multiple hit	NA	NA	NA	NA	NA	NA	NA	NA	NA	NA	NA	NA	NA	NA	NA	NA	NA	NA	Aarhus	Metastatic	WES	3
NA	NA	NA	NA	missense	missense	missense	NA	NA	NA	NA	NA	multiple hit	NA	NA	NA	NA	NA	NA	NA	Aarhus	Metastatic	WES	10
NA	missense	NA	NA	multiple hit	NA	NA	NA	NA	NA	missense	NA	NA	NA	NA	NA	NA	NA	NA	NA	Aarhus	Metastatic	WES	6
NA	NA	NA	NA	NA	NA	NA	NA	multiple hit	NA	NA	NA	NA	NA	multiple hit	missense	NA	NA	splicing	NA	Aarhus	Metastatic	WES	14
NA	NA	NA	NA	NA	NA	NA	NA	missense	missense	NA	NA	NA	NA	NA	NA	NA	NA	NA	NA	Aarhus	Metastatic	WES	23
missense	multiple hit	NA	NA	NA	NA	NA	nonsense	NA	NA	missense	NA	nonsense	NA	NA	NA	NA	NA	NA	NA	Aarhus	Metastatic	WES	6
NA	NA	splicing	NA	NA	missense	missense	NA	NA	NA	NA	NA	NA	NA	NA	NA	NA	NA	NA	NA	Aarhus	Metastatic	WES	3
missense	missense	nonsense	NA	NA	missense	NA	NA	NA	missense	NA	NA	NA	NA	NA	NA	NA	NA	NA	NA	Aarhus	Metastatic	WES	8
NA	frameshift	NA	NA	frameshift	NA	NA	splicing	NA	NA	NA	NA	NA	NA	NA	NA	NA	NA	NA	NA	Aarhus	Metastatic	WES	3
NA	multiple hit	NA	NA	NA	NA	NA	frameshift	NA	NA	NA	NA	NA	NA	NA	NA	NA	NA	NA	NA	Aarhus	Metastatic	WES	3
NA	NA	NA	multiple hit	NA	NA	missense	NA	NA	NA	NA	NA	NA	NA	NA	NA	NA	NA	nonsense	NA	Aarhus	Metastatic	WES	2
NA	multiple hit	NA	missense	NA	NA	NA	frameshift	NA	NA	NA	multiple hit	missense	multiple hit	NA	NA	NA	NA	NA	NA	Aarhus	Metastatic	WES	55
missense	missense	NA	NA	NA	NA	NA	NA	NA	frameshift	NA	NA	NA	NA	NA	NA	NA	NA	NA	NA	Aarhus	Metastatic	WES	10
NA	missense	NA	NA	NA	NA	NA	splicing	splicing	NA	NA	NA	NA	NA	NA	NA	missense	NA	NA	NA	Aarhus	Metastatic	WES	8
NA	NA	NA	NA	NA	NA	NA	NA	NA	NA	NA	NA	NA	NA	NA	NA	NA	NA	NA	NA	Aarhus	Metastatic	WES	1
NA	missense	NA	NA	NA	NA	NA	NA	multiple hit	NA	NA	NA	NA	NA	NA	NA	NA	NA	NA	NA	Aarhus	Metastatic	WES	9
NA	frameshift	frameshift	multiple hit	NA	NA	NA	NA	NA	multiple hit	NA	NA	splicing	NA	NA	NA	NA	NA	NA	NA	Aarhus	Metastatic	WES	12
NA	missense	NA	NA	NA	NA	NA	NA	NA	NA	NA	NA	NA	NA	NA	NA	NA	NA	NA	NA	Aarhus	Metastatic	WES	2
NA	missense	NA	NA	NA	NA	NA	multiple hit	NA	NA	multiple hit	missense	NA	NA	NA	NA	NA	NA	NA	NA	Aarhus	Metastatic	WES	7
NA	NA	NA	NA	nonsense	missense	NA	NA	NA	NA	NA	NA	NA	NA	NA	NA	NA	NA	NA	NA	Aarhus	Metastatic	WES	10
NA	multiple hit	NA	NA	missense	NA	NA	frameshift	NA	NA	NA	missense	nonsense	NA	missense	missense	NA	NA	NA	NA	Aarhus	Metastatic	WES	10
missense	missense	NA	NA	frameshift	NA	NA	multiple hit	NA	NA	NA	NA	NA	missense	NA	NA	NA	NA	multiple hit	NA	Aarhus	Metastatic	WES	5
NA	missense	nonsense	NA	NA	missense	NA	NA	NA	NA	NA	NA	NA	NA	NA	NA	NA	NA	NA	NA	Aarhus	Metastatic	WES	4
NA	nonsense	multiple hit	NA	NA	missense	NA	NA	NA	NA	NA	NA	frameshift	NA	NA	NA	NA	NA	NA	NA	Aarhus	Metastatic	WES	3
NA	NA	NA	missense	multiple hit	missense	NA	NA	NA	NA	missense	NA	NA	NA	NA	NA	NA	NA	NA	NA	Aarhus	Metastatic	WES	13
NA	frameshift	NA	nonsense	missense	NA	NA	NA	NA	NA	NA	NA	NA	missense	NA	NA	NA	NA	NA	NA	Aarhus	Metastatic	WES	9
NA	NA	NA	multiple hit	NA	NA	multiple hit	NA	NA	NA	NA	missense	frameshift	NA	NA	splicing	NA	NA	nonsense	NA	Aarhus	Metastatic	WES	13
NA	splicing	NA	NA	NA	NA	NA	NA	NA	NA	NA	NA	NA	NA	NA	NA	NA	NA	NA	NA	Aarhus	Metastatic	WES	4
NA	NA	NA	NA	NA	NA	NA	NA	NA	NA	NA	NA	NA	NA	NA	NA	NA	NA	NA	NA	Aarhus	Metastatic	WES	3
NA	frameshift	NA	NA	NA	NA	NA	splicing	NA	NA	NA	NA	NA	NA	NA	NA	NA	NA	NA	NA	Aarhus	Metastatic	WES	3
NA	nonsense	NA	missense	nonsense	NA	NA	multiple hit	NA	NA	NA	NA	NA	NA	NA	NA	NA	multiple hit	NA	NA	Aarhus	Metastatic	WES	3
NA	missense	NA	NA	NA	NA	NA	NA	NA	NA	NA	NA	NA	NA	NA	NA	NA	NA	NA	NA	Aarhus	Metastatic	WES	2
missense	NA	nonsense	NA	nonsense	NA	NA	NA	NA	missense	NA	NA	NA	missense	NA	NA	NA	NA	NA	NA	Aarhus	Metastatic	WES	7
NA	NA	NA	NA	NA	NA	NA	NA	NA	NA	NA	NA	NA	NA	NA	NA	NA	NA	NA	NA	Aarhus	Metastatic	WES	1
missense	NA	nonsense	missense	multiple hit	NA	NA	NA	multiple hit	NA	NA	NA	NA	missense	NA	NA	missense	NA	NA	frameshift	Aarhus	Metastatic	WES	24
NA	nonsense	NA	missense	NA	NA	NA	NA	NA	NA	NA	NA	NA	NA	NA	NA	NA	NA	NA	NA	Aarhus	Metastatic	WES	4
NA	missense	NA	NA	NA	NA	NA	in-frame	NA	NA	NA	NA	NA	NA	NA	NA	NA	NA	NA	NA	Aarhus	Metastatic	WES	3
NA	NA	nonsense	NA	NA	missense	NA	NA	NA	missense	NA	NA	NA	NA	NA	NA	NA	NA	NA	NA	Aarhus	Metastatic	WES	3
NA	nonsense	NA	NA	NA	NA	NA	NA	NA	NA	missense	NA	NA	NA	NA	NA	NA	NA	missense	NA	Aarhus	Metastatic	WES	4
NA	NA	NA	NA	NA	NA	NA	NA	NA	NA	NA	NA	NA	NA	NA	frameshift	NA	NA	NA	missense	Aarhus	Metastatic	WES	2
NA	multiple hit	NA	NA	NA	multiple hit	NA	NA	NA	NA	NA	NA	NA	NA	NA	NA	NA	NA	NA	NA	Aarhus	Metastatic	WES	4
NA	missense	NA	NA	frameshift	NA	NA	NA	NA	NA	NA	NA	NA	NA	NA	NA	NA	NA	NA	NA	Aarhus	Metastatic	WES	6
NA	NA	NA	NA	NA	NA	missense	NA	NA	NA	NA	NA	NA	NA	NA	NA	NA	NA	NA	NA	Aarhus	Metastatic	WES	2
NA	missense	missense	NA	nonsense	NA	multiple hit	NA	NA	NA	NA	NA	NA	NA	NA	NA	NA	NA	NA	NA	Aarhus	Metastatic	WES	4
NA	frameshift	NA	nonsense	NA	NA	NA	frameshift	NA	NA	NA	NA	NA	NA	NA	NA	NA	NA	NA	NA	Aarhus	Metastatic	WES	2
NA	missense	splicing	NA	NA	NA	NA	NA	NA	NA	NA	NA	NA	NA	multiple hit	NA	NA	NA	NA	NA	Aarhus	Metastatic	WES	3
NA	NA	NA	NA	NA	NA	NA	frameshift	NA	NA	NA	NA	NA	NA	NA	NA	NA	NA	NA	NA	Aarhus	Metastatic	WES	2
NA	NA	NA	NA	NA	NA	NA	NA	NA	NA	NA	NA	NA	NA	NA	NA	NA	NA	NA	NA	Aarhus	Metastatic	WES	2
NA	multiple hit	NA	NA	NA	NA	NA	frameshift	NA	NA	NA	NA	NA	NA	NA	NA	NA	NA	NA	NA	Aarhus	Metastatic	WES	6
NA	nonsense	NA	NA	NA	NA	NA	frameshift	NA	NA	NA	NA	nonsense	NA	NA	NA	NA	NA	NA	NA	Aarhus	Metastatic	WES	2
NA	missense	NA	NA	NA	NA	NA	frameshift	NA	NA	NA	NA	NA	NA	NA	NA	NA	NA	NA	NA	Aarhus	Metastatic	WES	2
NA	NA	frameshift	NA	NA	missense	missense	NA	NA	NA	NA	NA	nonsense	NA	NA	NA	NA	NA	NA	NA	Aarhus	Metastatic	WES	4
NA	splicing	NA	frameshift	NA	NA	NA	NA	NA	NA	NA	NA	NA	NA	NA	NA	NA	NA	NA	NA	Aarhus	Metastatic	WES	2
NA	missense	NA	NA	NA	NA	NA	NA	NA	NA	NA	NA	NA	NA	NA	NA	NA	NA	NA	NA	Aarhus	Metastatic	WES	3
NA	NA	splicing	NA	frameshift	multiple hit	missense	NA	NA	NA	NA	nonsense	splicing	NA	NA	NA	NA	missense	NA	NA	Aarhus	Metastatic	WES	2
NA	frameshift	NA	NA	frameshift	NA	NA	NA	NA	NA	NA	NA	NA	frameshift	NA	NA	NA	NA	NA	NA	Aarhus	Metastatic	WES	4
NA	NA	NA	multiple hit	NA	NA	NA	NA	multiple hit	multiple hit	multiple hit	NA	NA	NA	NA	NA	NA	NA	NA	NA	Aarhus	Metastatic	WES	4
NA	missense	NA	NA	NA	NA	missense	NA	NA	NA	NA	NA	multiple hit	NA	NA	NA	NA	NA	NA	NA	Aarhus	Metastatic	WES	4
NA	NA	NA	NA	NA	multiple hit	NA	NA	NA	NA	NA	NA	nonsense	NA	NA	NA	NA	NA	NA	NA	Aarhus	Metastatic	WES	3
NA	NA	NA	nonsense	NA	NA	NA	NA	NA	NA	NA	NA	NA	NA	NA	NA	NA	NA	NA	NA	Aarhus	Metastatic	WES	2
NA	NA	NA	frameshift	NA	NA	NA	NA	NA	frameshift	NA	NA	NA	NA	NA	NA	NA	NA	NA	NA	Aarhus	Metastatic	WES	1
NA	NA	NA	NA	NA	NA	missense	NA	NA	NA	NA	NA	NA	NA	NA	frameshift	NA	multiple hit	NA	NA	Aarhus	Metastatic	WES	2
NA	NA	NA	NA	NA	NA	missense	NA	NA	NA	NA	NA	NA	NA	NA	NA	NA	NA	NA	NA	Aarhus	Metastatic	WES	1
NA	frameshift	nonsense	NA	NA	NA	missense	NA	NA	NA	NA	NA	NA	NA	NA	NA	NA	NA	missense	NA	Aarhus	Metastatic	WES	2
NA	NA	NA	NA	NA	NA	NA	NA	NA	NA	NA	missense	nonsense	NA	NA	NA	NA	NA	NA	NA	Aarhus	Metastatic	WES	2
NA	NA	NA	NA	NA	NA	NA	NA	NA	NA	NA	NA	NA	NA	NA	NA	NA	NA	NA	NA	Aarhus	Metastatic	WES	0
NA	NA	NA	NA	NA	NA	NA	NA	NA	NA	NA	NA	NA	NA	NA	NA	NA	NA	NA	NA	Aarhus	Metastatic	WES	0
NA	NA	NA	NA	NA	NA	NA	NA	NA	NA	NA	NA	NA	NA	NA	NA	NA	NA	NA	NA	Aarhus	Metastatic	WES	0
NA	NA	NA	NA	NA	NA	NA	NA	NA	NA	NA	NA	NA	NA	NA	NA	NA	NA	NA	NA	Aarhus	Metastatic	WES	0

## Sheet: Figure1B
Cohort2	Sequencing	FGFR3-ARID1A	HRAS-FGFR3	KDM6A-RB1	KDM6A-TP53	KMT2D-KDM6A	KRAS-FGFR3	RB1-CREBBP	RB1-FGFR3	TP53-CREBBP	TP53-FGFR3	TP53-HRAS	TP53-STAG2	TSC1-RB1
Neoadjuvant	WES	NA	NA	0.00522707	NA	NA	NA	NA	NA	NA	NA	NA	NA	NA
Metastatic	Targeted	NA	0.000292232	4.00348e-05	0.00144929	NA	0.0016436	0.00523189	6.19798e-10	0.00446728	7.31091e-23	0.00044948	0.000190233	0.00144929
TCGA	WES	0.00209715	NA	NA	NA	0.00420989	NA	NA	0.00209715	NA	0.00161881	NA	NA	NA

## Sheet: Figure1CD
HGVSp_Short	N	Helicase_domain
N238S	68	Yes
S44L	30	Yes
T484M	25	Yes
E606Q	17	Yes
Y72C	14	Yes
G675C	12	Yes
S74L	11	Yes
E86Q	10	Yes
Y209C	10	Yes
Y24C	10	Yes
R75K	9	Yes
S246F	9	Yes
E79D	7	Yes
G665S	7	Yes
T484A	7	Yes
Y14C	7	Yes
E606K	6	Yes
S246Y	6	Yes
E86D	5	Yes
P463L	5	Yes
T460A	5	Yes
A443V	4	Yes
D609E	4	Yes
E570Q	4	Yes
G675S	4	Yes
M1?	4	Yes
T46S	4	Yes
V242F	4	Yes
D609N	3	Yes
D732G	3	No
G665C	3	Yes
I80T	3	Yes
K82R	3	Yes
N238I	3	Yes
N238T	3	Yes
P463Q	3	Yes
P463T	3	Yes
Q662H	3	Yes
T49A	3	Yes
T76I	3	Yes
E377K	2	No
E559Q	2	Yes
E576K	2	Yes
H237Q	2	Yes
H659Y	2	Yes
I174M	2	No
P463S	2	Yes
S44X	2	Yes
S458C	2	Yes
S74P	2	Yes
T76S	2	Yes
A172V	1	No
A356V	1	No
A503S	1	Yes
A580T	1	Yes
A660V	1	Yes
A661D	1	Yes
A704V	1	No
D131N	1	No
D162N	1	No
D178G	1	No
D219N	1	Yes
D234E	1	Yes
D245N	1	Yes
D513N	1	Yes
D609G	1	Yes
D650Y	1	Yes
E120Q	1	No
E20K	1	Yes
E235D	1	Yes
E275Q	1	No
E294K	1	No
E509K	1	Yes
E509Q	1	Yes
E554Q	1	Yes
E606A	1	Yes
E606G	1	Yes
E754Q	1	No
E79G	1	Yes
E79Kfs*4	1	Yes
E85Q	1	Yes
F12L	1	Yes
F193V	1	No
F332L	1	No
F538L	1	Yes
F610C	1	Yes
F610Cfs*38	1	Yes
F610Y	1	Yes
F644L	1	Yes
F654L	1	Yes
F93L	1	Yes
G360S	1	No
G45A	1	Yes
G521M	1	Yes
G534Afs*5	1	Yes
G607A	1	Yes
G607X	1	Yes
G665A	1	Yes
G675V	1	Yes
G687_D688delinsVV	1	No
H118Y	1	No
H210Q	1	Yes
H37Y	1	Yes
H659R	1	Yes
I417T	1	No
I432M	1	Yes
I444M	1	Yes
I535M	1	Yes
I56M	1	Yes
K69E	1	Yes
K82T	1	Yes
L256F	1	No
L386V	1	No
L633V	1	Yes
L65R	1	Yes
M42I	1	Yes
M42V	1	Yes
M545L	1	Yes
M620L	1	Yes
N176S	1	No
N250T	1	No
P446A	1	Yes
P78R	1	Yes
Q662K	1	Yes
Q733Rfs*7	1	No
Q758E	1	No
R112C	1	No
R125C	1	No
R143W	1	No
R156G	1	No
R185Q	1	No
R258Q	1	No
R280C	1	No
R282W	1	No
R299W	1	No
R299_E300delinsQK	1	No
R364C	1	No
R369C	1	No
R369H	1	No
R380Q	1	No
R669Gfs*104	1	Yes
R669S	1	Yes
R686H	1	No
R695C	1	No
S246C	1	Yes
S44*	1	Yes
S441L	1	Yes
S453F	1	Yes
S506F	1	Yes
S551F	1	Yes
S551Y	1	Yes
T31M	1	Yes
T427I	1	Yes
T46A	1	Yes
T480N	1	Yes
T672M	1	Yes
V10L	1	Yes
V121M	1	No
V130I	1	No
V232F	1	Yes
V249I	1	No
V531F	1	Yes
V599L	1	Yes
V626I	1	Yes
V83L	1	Yes
V83M	1	Yes
W189*	1	No
Y11C	1	Yes
Y11H	1	Yes
Y24F	1	Yes
Y285*	1	No
Y72F	1	Yes

## Sheet: Figure2C
Normalized Mut:WT* (%)
MCF10A	ERCC2 Y639* p53 WT			ERCC2 D312N p53 WT			ERCC2 D312N p53 KO			ERCC2 Y639* p53 KO
	Replicate1	Replicate2	Replicate3	Replicate1	Replicate2	Replicate3	Replicate1	Replicate2	Replicate3	Replicate1	Replicate2	Replicate3
D2	100	100	100	100	100	100	100	100	100	100	100	100
D12	3.84767	9	14.7211	121.6	91.6539	129.692	120.742	88.0025	96.5239	0	5.73228	5.64816

## Sheet: Figure2D
Normalized Mut:WT* (%)
MCF10A	ERCC2 N238S p53 KO			ERCC2 T484M p53 KO			ERCC2 Y24C p53 KO			ERCC2 Y209C p53 KO			ERCC2 S246Y p53 KO			ERCC2 D609G p53 KO			ERCC2 D179H p53 KO			ERCC2 Q758E p53 KO			ERCC2 E606Q p53 KO			ERCC2 F193V p53 KO			ERCC2 N250T p53 KO
	Replicate1	Replicate2	Replicate3	Replicate1	Replicate2	Replicate3	Replicate1	Replicate2	Replicate3	Replicate1	Replicate2	Replicate3	Replicate1	Replicate2	Replicate3	Replicate1	Replicate2	Replicate3	Replicate1	Replicate2	Replicate3	Replicate1	Replicate2	Replicate3	Replicate1	Replicate2	Replicate3	Replicate1	Replicate2	Replicate3	Replicate1	Replicate2	Replicate3
D2	100	100	100	100	100	100	100	100	100	100	100	100	100	100	100	100	100	100	100	100	100	100	100	100	100	100	100	100	100	100	100	100	100
D12	112.982	81.976	89.6964	112.279	110.39	106.727	82.6393	86.0309	91.04	99.1138	103.298	95.8922	128.387	98.3537	96.8614	92.4186	132.063	100.157	102.235	84.6379	76.8361	119.796	109.713	96.8759	98.5169	87.1578	98.3431	99.94	126.979	96.5328	107.531	116.681	99.1781
D12+1μM Cisplatin	0.3	4.77041	0.5	1.11933	1.93549	1.71322	3.0509	5.53025	8.45898	0.7	8.8	2	1.5	2.2128	0.72857	14.1088	2.61321	11.1118	106.205	91.6402	86.4966	123.791	102.79	87.9125	1.3698	1.6	2.6	105.886	143.811	113.098	104.328	113.769	104.879

## Sheet: Figure2E
Normalized Mut:WT* (%)
J82	ERCC2 N238S J82			ERCC2 D609G J82
	Replicate1	Replicate2	Replicate3	Replicate1	Replicate2	Replicate3
D2	100	100	100	100	100	100
D12	111.355	103.86	81.5514	95.3855	132.449	84.8828
D12+0,25μM Cisplatin	37.6262	44.1303	27.4885	35.4899	41.7133	21.3058
D12+0,5μM Cisplatin	20.2802	20.329	20.5291	27.3281	27.1625	15.44

## Sheet: Figure3E
Normalized Mut:WT* (%)
MCF10A	ERCC2 N238S Exon p53 KO			ERCC2 N238S Int p53 KO			ERCC2 D609G Exon p53 KO			ERCC2 D609G Int p53 KO
	Replicate1	Replicate2	Replicate3	Replicate1	Replicate2	Replicate3	Replicate1	Replicate2	Replicate3	Replicate1	Replicate2	Replicate3
D2	100	100	100	100	100	100	100	100	100	100	100	100
D12	83.1719	88.9833	88.7786	137.864	107.032	110.025	90.6136	111.131	121.902	125.735	104.427	88.8521
D12+1μM Cisplatin	9.59031	15.6679	6.18618	29.3415	27.6703	15.2429	17.5079	30.0739	20.8954	43.897	35.0187	31.6009

## Sheet: Figure4A
ERCC2_status_only_HD	Cohort
ERCC2 WT	TCGA
ERCC2 WT	TCGA
ERCC2 WT	TCGA
ERCC2 WT	TCGA
ERCC2 WT	TCGA
ERCC2 WT	TCGA
ERCC2 WT	TCGA
ERCC2 WT	TCGA
ERCC2 WT	TCGA
ERCC2 WT	TCGA
ERCC2 WT	TCGA
ERCC2 WT	TCGA
ERCC2 WT	TCGA
ERCC2 WT	TCGA
ERCC2 WT	TCGA
ERCC2 WT	TCGA
ERCC2 WT	TCGA
ERCC2 WT	TCGA
ERCC2 MUT	TCGA
ERCC2 WT	TCGA
ERCC2 WT	TCGA
ERCC2 WT	TCGA
ERCC2 WT	TCGA
ERCC2 WT	TCGA
ERCC2 WT	TCGA
ERCC2 WT	TCGA
ERCC2 WT	TCGA
ERCC2 WT	TCGA
ERCC2 WT	TCGA
ERCC2 WT	TCGA
ERCC2 WT	TCGA
ERCC2 WT	TCGA
ERCC2 WT	TCGA
ERCC2 WT	TCGA
ERCC2 WT	TCGA
ERCC2 WT	TCGA
ERCC2 WT	TCGA
ERCC2 WT	TCGA
ERCC2 WT	TCGA
ERCC2 WT	TCGA
ERCC2 WT	TCGA
ERCC2 WT	TCGA
ERCC2 WT	TCGA
ERCC2 WT	TCGA
ERCC2 WT	TCGA
ERCC2 WT	TCGA
ERCC2 MUT	TCGA
ERCC2 MUT	TCGA
ERCC2 WT	TCGA
ERCC2 WT	TCGA
ERCC2 WT	TCGA
ERCC2 WT	TCGA
ERCC2 WT	TCGA
ERCC2 WT	TCGA
ERCC2 WT	TCGA
ERCC2 WT	TCGA
ERCC2 WT	TCGA
ERCC2 WT	TCGA
ERCC2 WT	TCGA
ERCC2 WT	TCGA
ERCC2 WT	TCGA
ERCC2 WT	TCGA
ERCC2 WT	TCGA
ERCC2 WT	TCGA
ERCC2 WT	TCGA
ERCC2 WT	TCGA
ERCC2 WT	TCGA
ERCC2 WT	TCGA
ERCC2 WT	TCGA
ERCC2 WT	TCGA
ERCC2 WT	TCGA
ERCC2 WT	TCGA
ERCC2 WT	TCGA
ERCC2 WT	TCGA
ERCC2 WT	TCGA
ERCC2 WT	TCGA
ERCC2 WT	TCGA
ERCC2 WT	TCGA
ERCC2 WT	TCGA
ERCC2 WT	TCGA
ERCC2 WT	TCGA
ERCC2 MUT	TCGA
ERCC2 WT	TCGA
ERCC2 WT	TCGA
ERCC2 WT	TCGA
ERCC2 WT	TCGA
ERCC2 WT	TCGA
ERCC2 MUT	TCGA
ERCC2 WT	TCGA
ERCC2 WT	TCGA
ERCC2 MUT	TCGA
ERCC2 WT	TCGA
ERCC2 WT	TCGA
ERCC2 MUT	TCGA
ERCC2 WT	TCGA
ERCC2 WT	TCGA
ERCC2 WT	TCGA
ERCC2 WT	TCGA
ERCC2 WT	TCGA
ERCC2 WT	TCGA
ERCC2 WT	TCGA
ERCC2 WT	TCGA
ERCC2 MUT	TCGA
ERCC2 WT	TCGA
ERCC2 WT	TCGA
ERCC2 WT	TCGA
ERCC2 WT	TCGA
ERCC2 WT	TCGA
ERCC2 WT	TCGA
ERCC2 WT	TCGA
ERCC2 WT	TCGA
ERCC2 WT	TCGA
ERCC2 WT	TCGA
ERCC2 WT	TCGA
ERCC2 WT	TCGA
ERCC2 WT	TCGA
ERCC2 WT	TCGA
ERCC2 WT	TCGA
ERCC2 WT	TCGA
ERCC2 WT	TCGA
ERCC2 WT	TCGA
ERCC2 WT	TCGA
ERCC2 WT	TCGA
ERCC2 WT	TCGA
ERCC2 WT	TCGA
ERCC2 WT	TCGA
ERCC2 WT	TCGA
ERCC2 WT	TCGA
ERCC2 WT	TCGA
ERCC2 WT	TCGA
ERCC2 WT	TCGA
ERCC2 WT	TCGA
ERCC2 WT	TCGA
ERCC2 WT	TCGA
ERCC2 WT	TCGA
ERCC2 WT	TCGA
ERCC2 MUT	TCGA
ERCC2 WT	TCGA
ERCC2 WT	TCGA
ERCC2 MUT	TCGA
ERCC2 WT	TCGA
ERCC2 WT	TCGA
ERCC2 WT	TCGA
ERCC2 WT	TCGA
ERCC2 WT	TCGA
ERCC2 WT	TCGA
ERCC2 WT	TCGA
ERCC2 WT	TCGA
ERCC2 MUT	TCGA
ERCC2 WT	TCGA
ERCC2 MUT	TCGA
ERCC2 WT	TCGA
ERCC2 WT	TCGA
ERCC2 WT	TCGA
ERCC2 WT	TCGA
ERCC2 WT	TCGA
ERCC2 WT	TCGA
ERCC2 WT	TCGA
ERCC2 WT	TCGA
ERCC2 MUT	TCGA
ERCC2 WT	TCGA
ERCC2 WT	TCGA
ERCC2 MUT	TCGA
ERCC2 WT	TCGA
ERCC2 WT	TCGA
ERCC2 WT	TCGA
ERCC2 WT	TCGA
ERCC2 WT	TCGA
ERCC2 WT	TCGA
ERCC2 WT	TCGA
ERCC2 MUT	TCGA
ERCC2 WT	TCGA
ERCC2 WT	TCGA
ERCC2 WT	TCGA
ERCC2 WT	TCGA
ERCC2 WT	TCGA
ERCC2 MUT	TCGA
ERCC2 WT	TCGA
ERCC2 WT	TCGA
ERCC2 WT	TCGA
ERCC2 WT	TCGA
ERCC2 WT	TCGA
ERCC2 WT	TCGA
ERCC2 WT	TCGA
ERCC2 WT	TCGA
ERCC2 WT	TCGA
ERCC2 WT	TCGA
ERCC2 WT	TCGA
ERCC2 WT	TCGA
ERCC2 WT	TCGA
ERCC2 WT	TCGA
ERCC2 WT	TCGA
ERCC2 WT	TCGA
ERCC2 WT	TCGA
ERCC2 WT	TCGA
ERCC2 WT	TCGA
ERCC2 WT	TCGA
ERCC2 WT	TCGA
ERCC2 WT	TCGA
ERCC2 WT	TCGA
ERCC2 WT	TCGA
ERCC2 WT	TCGA
ERCC2 WT	TCGA
ERCC2 WT	TCGA
ERCC2 WT	TCGA
ERCC2 WT	TCGA
ERCC2 WT	TCGA
ERCC2 WT	TCGA
ERCC2 WT	TCGA
ERCC2 WT	TCGA
ERCC2 WT	TCGA
ERCC2 WT	TCGA
ERCC2 WT	TCGA
ERCC2 WT	TCGA
ERCC2 WT	TCGA
ERCC2 WT	TCGA
ERCC2 WT	TCGA
ERCC2 MUT	TCGA
ERCC2 MUT	TCGA
ERCC2 WT	TCGA
ERCC2 WT	TCGA
ERCC2 WT	TCGA
ERCC2 WT	TCGA
ERCC2 WT	TCGA
ERCC2 WT	TCGA
ERCC2 MUT	TCGA
ERCC2 WT	TCGA
ERCC2 WT	TCGA
ERCC2 WT	TCGA
ERCC2 WT	TCGA
ERCC2 WT	TCGA
ERCC2 WT	TCGA
ERCC2 WT	TCGA
ERCC2 WT	TCGA
ERCC2 WT	TCGA
ERCC2 WT	TCGA
ERCC2 WT	TCGA
ERCC2 MUT	TCGA
ERCC2 WT	TCGA
ERCC2 WT	TCGA
ERCC2 WT	TCGA
ERCC2 WT	TCGA
ERCC2 WT	TCGA
ERCC2 WT	TCGA
ERCC2 WT	TCGA
ERCC2 WT	TCGA
ERCC2 WT	TCGA
ERCC2 WT	TCGA
ERCC2 WT	TCGA
ERCC2 WT	TCGA
ERCC2 WT	TCGA
ERCC2 WT	TCGA
ERCC2 WT	TCGA
ERCC2 WT	TCGA
ERCC2 WT	TCGA
ERCC2 WT	TCGA
ERCC2 WT	TCGA
ERCC2 WT	TCGA
ERCC2 WT	TCGA
ERCC2 WT	TCGA
ERCC2 WT	TCGA
ERCC2 WT	TCGA
ERCC2 WT	TCGA
ERCC2 WT	TCGA
ERCC2 WT	TCGA
ERCC2 WT	TCGA
ERCC2 WT	TCGA
ERCC2 WT	TCGA
ERCC2 WT	TCGA
ERCC2 WT	TCGA
ERCC2 WT	TCGA
ERCC2 WT	TCGA
ERCC2 WT	TCGA
ERCC2 WT	TCGA
ERCC2 WT	TCGA
ERCC2 WT	TCGA
ERCC2 WT	TCGA
ERCC2 WT	TCGA
ERCC2 WT	TCGA
ERCC2 WT	TCGA
ERCC2 WT	TCGA
ERCC2 WT	TCGA
ERCC2 WT	TCGA
ERCC2 WT	TCGA
ERCC2 WT	TCGA
ERCC2 WT	TCGA
ERCC2 WT	TCGA
ERCC2 WT	TCGA
ERCC2 WT	TCGA
ERCC2 WT	TCGA
ERCC2 WT	TCGA
ERCC2 WT	TCGA
ERCC2 WT	TCGA
ERCC2 WT	TCGA
ERCC2 WT	TCGA
ERCC2 WT	TCGA
ERCC2 MUT	TCGA
ERCC2 WT	TCGA
ERCC2 WT	TCGA
ERCC2 WT	TCGA
ERCC2 WT	TCGA
ERCC2 MUT	TCGA
ERCC2 WT	TCGA
ERCC2 WT	TCGA
ERCC2 WT	TCGA
ERCC2 WT	TCGA
ERCC2 WT	TCGA
ERCC2 WT	TCGA
ERCC2 WT	TCGA
ERCC2 WT	TCGA
ERCC2 WT	TCGA
ERCC2 WT	TCGA
ERCC2 MUT	TCGA
ERCC2 WT	TCGA
ERCC2 WT	TCGA
ERCC2 WT	TCGA
ERCC2 WT	TCGA
ERCC2 WT	TCGA
ERCC2 WT	TCGA
ERCC2 WT	TCGA
ERCC2 WT	TCGA
ERCC2 WT	TCGA
ERCC2 WT	TCGA
ERCC2 WT	TCGA
ERCC2 WT	TCGA
ERCC2 WT	TCGA
ERCC2 WT	TCGA
ERCC2 WT	TCGA
ERCC2 WT	TCGA
ERCC2 WT	TCGA
ERCC2 WT	TCGA
ERCC2 WT	TCGA
ERCC2 WT	TCGA
ERCC2 WT	TCGA
ERCC2 WT	TCGA
ERCC2 MUT	TCGA
ERCC2 WT	TCGA
ERCC2 WT	TCGA
ERCC2 WT	TCGA
ERCC2 WT	TCGA
ERCC2 MUT	TCGA
ERCC2 WT	TCGA
ERCC2 WT	TCGA
ERCC2 WT	TCGA
ERCC2 WT	TCGA
ERCC2 WT	TCGA
ERCC2 WT	TCGA
ERCC2 MUT	TCGA
ERCC2 WT	TCGA
ERCC2 MUT	TCGA
ERCC2 WT	TCGA
ERCC2 WT	TCGA
ERCC2 WT	TCGA
ERCC2 WT	TCGA
ERCC2 WT	TCGA
ERCC2 WT	TCGA
ERCC2 MUT	TCGA
ERCC2 WT	TCGA
ERCC2 WT	TCGA
ERCC2 WT	TCGA
ERCC2 WT	TCGA
ERCC2 WT	TCGA
ERCC2 WT	TCGA
ERCC2 WT	TCGA
ERCC2 WT	TCGA
ERCC2 WT	TCGA
ERCC2 WT	TCGA
ERCC2 WT	TCGA
ERCC2 WT	TCGA
ERCC2 WT	TCGA
ERCC2 WT	TCGA
ERCC2 WT	TCGA
ERCC2 WT	TCGA
ERCC2 WT	TCGA
ERCC2 WT	TCGA
ERCC2 MUT	TCGA
ERCC2 WT	TCGA
ERCC2 WT	TCGA
ERCC2 WT	TCGA
ERCC2 WT	TCGA
ERCC2 WT	TCGA
ERCC2 WT	TCGA
ERCC2 WT	TCGA
ERCC2 WT	TCGA
ERCC2 WT	TCGA
ERCC2 WT	TCGA
ERCC2 WT	TCGA
ERCC2 WT	TCGA
ERCC2 MUT	TCGA
ERCC2 WT	TCGA
ERCC2 WT	TCGA
ERCC2 WT	TCGA
ERCC2 MUT	TCGA
ERCC2 WT	TCGA
ERCC2 WT	TCGA
ERCC2 WT	TCGA
ERCC2 WT	TCGA
ERCC2 WT	TCGA
ERCC2 WT	TCGA
ERCC2 WT	TCGA
ERCC2 MUT	TCGA
ERCC2 WT	TCGA
ERCC2 WT	TCGA
ERCC2 MUT	TCGA
ERCC2 WT	TCGA
ERCC2 WT	TCGA
ERCC2 WT	TCGA
ERCC2 WT	TCGA
ERCC2 WT	TCGA
ERCC2 WT	TCGA
ERCC2 WT	TCGA
ERCC2 WT	TCGA
ERCC2 WT	Neoadjuvant
ERCC2 WT	Neoadjuvant
ERCC2 WT	Neoadjuvant
ERCC2 WT	Neoadjuvant
ERCC2 MUT	Neoadjuvant
ERCC2 WT	Neoadjuvant
ERCC2 WT	Neoadjuvant
ERCC2 WT	Neoadjuvant
ERCC2 WT	Neoadjuvant
ERCC2 WT	Neoadjuvant
ERCC2 WT	Neoadjuvant
ERCC2 MUT	Neoadjuvant
ERCC2 MUT	Neoadjuvant
ERCC2 WT	Neoadjuvant
ERCC2 WT	Neoadjuvant
ERCC2 WT	Neoadjuvant
ERCC2 WT	Neoadjuvant
ERCC2 WT	Neoadjuvant
ERCC2 WT	Neoadjuvant
ERCC2 MUT	Neoadjuvant
ERCC2 WT	Neoadjuvant
ERCC2 WT	Neoadjuvant
ERCC2 MUT	Neoadjuvant
ERCC2 WT	Neoadjuvant
ERCC2 WT	Neoadjuvant
ERCC2 WT	Neoadjuvant
ERCC2 MUT	Neoadjuvant
ERCC2 WT	Neoadjuvant
ERCC2 WT	Neoadjuvant
ERCC2 WT	Neoadjuvant
ERCC2 WT	Neoadjuvant
ERCC2 WT	Neoadjuvant
ERCC2 WT	Neoadjuvant
ERCC2 WT	Neoadjuvant
ERCC2 WT	Neoadjuvant
ERCC2 WT	Neoadjuvant
ERCC2 WT	Neoadjuvant
ERCC2 MUT	Neoadjuvant
ERCC2 WT	Neoadjuvant
ERCC2 WT	Neoadjuvant
ERCC2 WT	Neoadjuvant
ERCC2 WT	Neoadjuvant
ERCC2 WT	Neoadjuvant
ERCC2 MUT	Neoadjuvant
ERCC2 MUT	Neoadjuvant
ERCC2 WT	Neoadjuvant
ERCC2 MUT	Neoadjuvant
ERCC2 WT	Neoadjuvant
ERCC2 WT	Neoadjuvant
ERCC2 MUT	Neoadjuvant
ERCC2 WT	Neoadjuvant
ERCC2 WT	Neoadjuvant
ERCC2 WT	Neoadjuvant
ERCC2 WT	Neoadjuvant
ERCC2 WT	Neoadjuvant
ERCC2 WT	Neoadjuvant
ERCC2 WT	Neoadjuvant
ERCC2 WT	Neoadjuvant
ERCC2 WT	Neoadjuvant
ERCC2 WT	Neoadjuvant
ERCC2 WT	Neoadjuvant
ERCC2 WT	Neoadjuvant
ERCC2 MUT	Neoadjuvant
ERCC2 WT	Neoadjuvant
ERCC2 MUT	Neoadjuvant
ERCC2 MUT	Neoadjuvant
ERCC2 WT	Neoadjuvant
ERCC2 WT	Neoadjuvant
ERCC2 WT	Neoadjuvant
ERCC2 WT	Neoadjuvant
ERCC2 WT	Neoadjuvant
ERCC2 WT	Neoadjuvant
ERCC2 MUT	Neoadjuvant
ERCC2 WT	Neoadjuvant
ERCC2 WT	Neoadjuvant
ERCC2 WT	Neoadjuvant
ERCC2 WT	Neoadjuvant
ERCC2 WT	Neoadjuvant
ERCC2 WT	Neoadjuvant
ERCC2 MUT	Neoadjuvant
ERCC2 WT	Neoadjuvant
ERCC2 WT	Neoadjuvant
ERCC2 WT	Neoadjuvant
ERCC2 WT	Neoadjuvant
ERCC2 WT	Neoadjuvant
ERCC2 MUT	Neoadjuvant
ERCC2 WT	Neoadjuvant
ERCC2 WT	Neoadjuvant
ERCC2 WT	Neoadjuvant
ERCC2 WT	Neoadjuvant
ERCC2 WT	Neoadjuvant
ERCC2 WT	Neoadjuvant
ERCC2 WT	Neoadjuvant
ERCC2 WT	Neoadjuvant
ERCC2 MUT	Neoadjuvant
ERCC2 WT	Neoadjuvant
ERCC2 WT	Neoadjuvant
ERCC2 WT	Neoadjuvant
ERCC2 WT	Neoadjuvant
ERCC2 MUT	Neoadjuvant
ERCC2 WT	Neoadjuvant
ERCC2 MUT	Neoadjuvant
ERCC2 WT	Neoadjuvant
ERCC2 WT	Neoadjuvant
ERCC2 WT	Neoadjuvant
ERCC2 WT	Neoadjuvant
ERCC2 WT	Neoadjuvant
ERCC2 WT	Neoadjuvant
ERCC2 WT	Neoadjuvant
ERCC2 MUT	Neoadjuvant
ERCC2 MUT	Neoadjuvant
ERCC2 MUT	Neoadjuvant
ERCC2 WT	Neoadjuvant
ERCC2 WT	Neoadjuvant
ERCC2 MUT	Neoadjuvant
ERCC2 WT	Neoadjuvant
ERCC2 WT	Neoadjuvant
ERCC2 MUT	Neoadjuvant
ERCC2 WT	Neoadjuvant
ERCC2 WT	Neoadjuvant
ERCC2 WT	Neoadjuvant
ERCC2 WT	Neoadjuvant
ERCC2 WT	Neoadjuvant
ERCC2 WT	Neoadjuvant
ERCC2 WT	Neoadjuvant
ERCC2 WT	Neoadjuvant
ERCC2 WT	Neoadjuvant
ERCC2 WT	Neoadjuvant
ERCC2 WT	Neoadjuvant
ERCC2 WT	Neoadjuvant
ERCC2 WT	Neoadjuvant
ERCC2 MUT	Neoadjuvant
ERCC2 WT	Neoadjuvant
ERCC2 WT	Neoadjuvant
ERCC2 WT	Neoadjuvant
ERCC2 WT	Neoadjuvant
ERCC2 MUT	Neoadjuvant
ERCC2 WT	Neoadjuvant
ERCC2 WT	Neoadjuvant
ERCC2 WT	Neoadjuvant
ERCC2 WT	Neoadjuvant
ERCC2 WT	Neoadjuvant
ERCC2 WT	Neoadjuvant
ERCC2 WT	Neoadjuvant
ERCC2 WT	Neoadjuvant
ERCC2 WT	Neoadjuvant
ERCC2 MUT	Neoadjuvant
ERCC2 WT	Neoadjuvant
ERCC2 WT	Neoadjuvant
ERCC2 WT	Neoadjuvant
ERCC2 WT	Neoadjuvant
ERCC2 MUT	Neoadjuvant
ERCC2 WT	Neoadjuvant
ERCC2 WT	Neoadjuvant
ERCC2 WT	Neoadjuvant
ERCC2 WT	Neoadjuvant
ERCC2 WT	Neoadjuvant
ERCC2 WT	Neoadjuvant
ERCC2 WT	Metastatic
ERCC2 WT	Metastatic
ERCC2 WT	Metastatic
ERCC2 WT	Metastatic
ERCC2 WT	Metastatic
ERCC2 WT	Metastatic
ERCC2 WT	Metastatic
ERCC2 WT	Metastatic
ERCC2 WT	Metastatic
ERCC2 WT	Metastatic
ERCC2 WT	Metastatic
ERCC2 WT	Metastatic
ERCC2 MUT	Metastatic
ERCC2 WT	Metastatic
ERCC2 WT	Metastatic
ERCC2 WT	Metastatic
ERCC2 MUT	Metastatic
ERCC2 WT	Metastatic
ERCC2 WT	Metastatic
ERCC2 WT	Metastatic
ERCC2 WT	Metastatic
ERCC2 MUT	Metastatic
ERCC2 MUT	Metastatic
ERCC2 WT	Metastatic
ERCC2 WT	Metastatic
ERCC2 WT	Metastatic
ERCC2 WT	Metastatic
ERCC2 WT	Metastatic
ERCC2 WT	Metastatic
ERCC2 WT	Metastatic
ERCC2 WT	Metastatic
ERCC2 WT	Metastatic
ERCC2 WT	Metastatic
ERCC2 MUT	Metastatic
ERCC2 WT	Metastatic
ERCC2 WT	Metastatic
ERCC2 WT	Metastatic
ERCC2 WT	Metastatic
ERCC2 WT	Metastatic
ERCC2 MUT	Metastatic
ERCC2 WT	Metastatic
ERCC2 WT	Metastatic
ERCC2 WT	Metastatic
ERCC2 MUT	Metastatic
ERCC2 WT	Metastatic
ERCC2 WT	Metastatic
ERCC2 WT	Metastatic
ERCC2 MUT	Metastatic
ERCC2 WT	Metastatic
ERCC2 WT	Metastatic
ERCC2 WT	Metastatic
ERCC2 WT	Metastatic
ERCC2 WT	Metastatic
ERCC2 MUT	Metastatic
ERCC2 WT	Metastatic
ERCC2 WT	Metastatic
ERCC2 WT	Metastatic
ERCC2 WT	Metastatic
ERCC2 WT	Metastatic
ERCC2 WT	Metastatic
ERCC2 WT	Metastatic
ERCC2 WT	Metastatic
ERCC2 WT	Metastatic
ERCC2 WT	Metastatic
ERCC2 WT	Metastatic
ERCC2 WT	Metastatic
ERCC2 WT	Metastatic
ERCC2 WT	Metastatic
ERCC2 WT	Metastatic
ERCC2 WT	Metastatic
ERCC2 WT	Metastatic
ERCC2 WT	Metastatic
ERCC2 WT	Metastatic
ERCC2 MUT	Metastatic
ERCC2 WT	Metastatic
ERCC2 WT	Metastatic
ERCC2 WT	Metastatic
ERCC2 WT	Metastatic
ERCC2 WT	Metastatic
ERCC2 WT	Metastatic
ERCC2 WT	Metastatic
ERCC2 WT	Metastatic
ERCC2 WT	Metastatic
ERCC2 WT	Metastatic
ERCC2 WT	Metastatic
ERCC2 WT	Metastatic
ERCC2 WT	Metastatic
ERCC2 WT	Metastatic
ERCC2 WT	Metastatic
ERCC2 WT	Metastatic
ERCC2 WT	Metastatic
ERCC2 WT	Metastatic
ERCC2 WT	Metastatic
ERCC2 WT	Metastatic
ERCC2 WT	Metastatic
ERCC2 WT	Metastatic
ERCC2 WT	Metastatic
ERCC2 MUT	Metastatic
ERCC2 WT	Metastatic
ERCC2 WT	Metastatic
ERCC2 WT	Metastatic
ERCC2 WT	Metastatic
ERCC2 MUT	Metastatic
ERCC2 WT	Metastatic
ERCC2 WT	Metastatic
ERCC2 WT	Metastatic
ERCC2 WT	Metastatic
ERCC2 WT	Metastatic
ERCC2 WT	Metastatic
ERCC2 WT	Metastatic
ERCC2 WT	Metastatic
ERCC2 WT	Metastatic
ERCC2 WT	Metastatic
ERCC2 WT	Metastatic
ERCC2 WT	Metastatic
ERCC2 WT	Metastatic
ERCC2 WT	Metastatic
ERCC2 WT	Metastatic
ERCC2 WT	Metastatic
ERCC2 WT	Metastatic
ERCC2 WT	Metastatic
ERCC2 WT	Metastatic
ERCC2 WT	Metastatic
ERCC2 WT	Metastatic
ERCC2 WT	Metastatic
ERCC2 WT	Metastatic
ERCC2 WT	Metastatic
ERCC2 WT	Metastatic
ERCC2 WT	Metastatic
ERCC2 WT	Metastatic
ERCC2 WT	Metastatic
ERCC2 WT	Metastatic
ERCC2 WT	Metastatic
ERCC2 WT	Metastatic
ERCC2 MUT	Metastatic
ERCC2 WT	Metastatic
ERCC2 WT	Metastatic
ERCC2 WT	Metastatic
ERCC2 WT	Metastatic
ERCC2 WT	Metastatic
ERCC2 MUT	Metastatic
ERCC2 WT	Metastatic
ERCC2 WT	Metastatic
ERCC2 WT	Metastatic
ERCC2 WT	Metastatic
ERCC2 WT	Metastatic
ERCC2 MUT	Metastatic
ERCC2 WT	Metastatic
ERCC2 WT	Metastatic
ERCC2 WT	Metastatic
ERCC2 WT	Metastatic
ERCC2 WT	Metastatic
ERCC2 WT	Metastatic
ERCC2 WT	Metastatic
ERCC2 WT	Metastatic
ERCC2 WT	Metastatic
ERCC2 MUT	Metastatic
ERCC2 WT	Metastatic
ERCC2 WT	Metastatic
ERCC2 WT	Metastatic
ERCC2 WT	Metastatic
ERCC2 WT	Metastatic
ERCC2 WT	Metastatic
ERCC2 WT	Metastatic
ERCC2 WT	Metastatic
ERCC2 WT	Metastatic
ERCC2 WT	Metastatic
ERCC2 WT	Metastatic
ERCC2 MUT	Metastatic
ERCC2 WT	Metastatic
ERCC2 WT	Metastatic
ERCC2 WT	Metastatic
ERCC2 WT	Metastatic
ERCC2 WT	Metastatic
ERCC2 WT	Metastatic
ERCC2 MUT	Metastatic
ERCC2 WT	Metastatic
ERCC2 WT	Metastatic
ERCC2 MUT	Metastatic
ERCC2 WT	Metastatic
ERCC2 WT	Metastatic
ERCC2 WT	Metastatic
ERCC2 WT	Metastatic
ERCC2 MUT	Metastatic
ERCC2 WT	Metastatic
ERCC2 WT	Metastatic
ERCC2 WT	Metastatic
ERCC2 WT	Metastatic
ERCC2 WT	Metastatic
ERCC2 WT	Metastatic
ERCC2 WT	Metastatic
ERCC2 WT	Metastatic
ERCC2 WT	Metastatic
ERCC2 WT	Metastatic
ERCC2 MUT	Metastatic
ERCC2 WT	Metastatic
ERCC2 MUT	Metastatic
ERCC2 WT	Metastatic
ERCC2 WT	Metastatic
ERCC2 WT	Metastatic
ERCC2 WT	Metastatic
ERCC2 WT	Metastatic
ERCC2 WT	Metastatic
ERCC2 WT	Metastatic
ERCC2 WT	Metastatic
ERCC2 WT	Metastatic
ERCC2 WT	Metastatic
ERCC2 WT	Metastatic
ERCC2 WT	Metastatic
ERCC2 WT	Metastatic
ERCC2 WT	Metastatic
ERCC2 WT	Metastatic
ERCC2 WT	Metastatic
ERCC2 WT	Metastatic
ERCC2 WT	Metastatic
ERCC2 WT	Metastatic
ERCC2 WT	Metastatic
ERCC2 WT	Metastatic
ERCC2 WT	Metastatic
ERCC2 WT	Metastatic
ERCC2 WT	Metastatic
ERCC2 WT	Metastatic
ERCC2 WT	Metastatic
ERCC2 WT	Metastatic
ERCC2 MUT	Metastatic
ERCC2 WT	Metastatic
ERCC2 WT	Metastatic
ERCC2 WT	Metastatic
ERCC2 WT	Metastatic
ERCC2 WT	Metastatic
ERCC2 WT	Metastatic
ERCC2 WT	Metastatic
ERCC2 WT	Metastatic
ERCC2 WT	Metastatic
ERCC2 WT	Metastatic
ERCC2 WT	Metastatic
ERCC2 WT	Metastatic
ERCC2 MUT	Metastatic
ERCC2 WT	Metastatic
ERCC2 WT	Metastatic
ERCC2 WT	Metastatic
ERCC2 MUT	Metastatic
ERCC2 WT	Metastatic
ERCC2 WT	Metastatic
ERCC2 WT	Metastatic
ERCC2 WT	Metastatic
ERCC2 WT	Metastatic
ERCC2 MUT	Metastatic
ERCC2 MUT	Metastatic
ERCC2 WT	Metastatic
ERCC2 WT	Metastatic
ERCC2 WT	Metastatic
ERCC2 WT	Metastatic
ERCC2 WT	Metastatic
ERCC2 WT	Metastatic
ERCC2 WT	Metastatic
ERCC2 WT	Metastatic
ERCC2 WT	Metastatic
ERCC2 WT	Metastatic
ERCC2 WT	Metastatic
ERCC2 WT	Metastatic
ERCC2 WT	Metastatic
ERCC2 WT	Metastatic
ERCC2 WT	Metastatic
ERCC2 WT	Metastatic
ERCC2 WT	Metastatic
ERCC2 WT	Metastatic
ERCC2 WT	Metastatic
ERCC2 WT	Metastatic
ERCC2 WT	Metastatic
ERCC2 WT	Metastatic
ERCC2 WT	Metastatic
ERCC2 WT	Metastatic
ERCC2 WT	Metastatic
ERCC2 WT	Metastatic
ERCC2 WT	Metastatic
ERCC2 WT	Metastatic
ERCC2 WT	Metastatic
ERCC2 WT	Metastatic
ERCC2 MUT	Metastatic
ERCC2 WT	Metastatic
ERCC2 WT	Metastatic
ERCC2 MUT	Metastatic
ERCC2 WT	Metastatic
ERCC2 WT	Metastatic
ERCC2 MUT	Metastatic
ERCC2 WT	Metastatic
ERCC2 WT	Metastatic
ERCC2 WT	Metastatic
ERCC2 WT	Metastatic
ERCC2 WT	Metastatic
ERCC2 WT	Metastatic
ERCC2 WT	Metastatic
ERCC2 WT	Metastatic
ERCC2 WT	Metastatic
ERCC2 WT	Metastatic
ERCC2 WT	Metastatic
ERCC2 WT	Metastatic
ERCC2 WT	Metastatic
ERCC2 WT	Metastatic
ERCC2 WT	Metastatic
ERCC2 WT	Metastatic
ERCC2 WT	Metastatic
ERCC2 WT	Metastatic
ERCC2 WT	Metastatic
ERCC2 WT	Metastatic
ERCC2 WT	Metastatic
ERCC2 WT	Metastatic
ERCC2 WT	Metastatic
ERCC2 WT	Metastatic
ERCC2 WT	Metastatic
ERCC2 WT	Metastatic
ERCC2 WT	Metastatic
ERCC2 WT	Metastatic
ERCC2 WT	Metastatic
ERCC2 WT	Metastatic
ERCC2 WT	Metastatic
ERCC2 WT	Metastatic
ERCC2 WT	Metastatic
ERCC2 WT	Metastatic
ERCC2 WT	Metastatic
ERCC2 WT	Metastatic
ERCC2 WT	Metastatic
ERCC2 WT	Metastatic
ERCC2 WT	Metastatic
ERCC2 WT	Metastatic
ERCC2 WT	Metastatic
ERCC2 WT	Metastatic
ERCC2 WT	Metastatic
ERCC2 WT	Metastatic
ERCC2 WT	Metastatic
ERCC2 WT	Metastatic
ERCC2 WT	Metastatic
ERCC2 WT	Metastatic
ERCC2 WT	Metastatic
ERCC2 WT	Metastatic
ERCC2 WT	Metastatic
ERCC2 MUT	Metastatic
ERCC2 WT	Metastatic
ERCC2 WT	Metastatic
ERCC2 WT	Metastatic
ERCC2 WT	Metastatic
ERCC2 WT	Metastatic
ERCC2 WT	Metastatic
ERCC2 WT	Metastatic
ERCC2 MUT	Metastatic
ERCC2 WT	Metastatic
ERCC2 WT	Metastatic
ERCC2 WT	Metastatic
ERCC2 WT	Metastatic
ERCC2 WT	Metastatic
ERCC2 WT	Metastatic
ERCC2 WT	Metastatic
ERCC2 WT	Metastatic
ERCC2 WT	Metastatic
ERCC2 WT	Metastatic
ERCC2 WT	Metastatic
ERCC2 MUT	Metastatic
ERCC2 WT	Metastatic
ERCC2 WT	Metastatic
ERCC2 WT	Metastatic
ERCC2 WT	Metastatic
ERCC2 WT	Metastatic
ERCC2 WT	Metastatic
ERCC2 WT	Metastatic
ERCC2 WT	Metastatic
ERCC2 MUT	Metastatic
ERCC2 WT	Metastatic
ERCC2 WT	Metastatic
ERCC2 WT	Metastatic
ERCC2 WT	Metastatic
ERCC2 MUT	Metastatic
ERCC2 WT	Metastatic
ERCC2 WT	Metastatic
ERCC2 WT	Metastatic
ERCC2 WT	Metastatic
ERCC2 WT	Metastatic
ERCC2 WT	Metastatic
ERCC2 WT	Metastatic
ERCC2 WT	Metastatic
ERCC2 MUT	Metastatic
ERCC2 WT	Metastatic
ERCC2 WT	Metastatic
ERCC2 WT	Metastatic
ERCC2 WT	Metastatic
ERCC2 WT	Metastatic
ERCC2 WT	Metastatic
ERCC2 WT	Metastatic
ERCC2 WT	Metastatic
ERCC2 WT	Metastatic
ERCC2 WT	Metastatic
ERCC2 MUT	Metastatic
ERCC2 WT	Metastatic
ERCC2 MUT	Metastatic
ERCC2 WT	Metastatic
ERCC2 WT	Metastatic
ERCC2 WT	Metastatic
ERCC2 WT	Metastatic
ERCC2 WT	Metastatic
ERCC2 WT	Metastatic
ERCC2 WT	Metastatic
ERCC2 WT	Metastatic
ERCC2 WT	Metastatic
ERCC2 WT	Metastatic
ERCC2 WT	Metastatic
ERCC2 WT	Metastatic
ERCC2 WT	Metastatic
ERCC2 WT	Metastatic
ERCC2 WT	Metastatic
ERCC2 WT	Metastatic
ERCC2 WT	Metastatic
ERCC2 WT	Metastatic
ERCC2 WT	Metastatic
ERCC2 WT	Metastatic
ERCC2 WT	Metastatic
ERCC2 WT	Metastatic
ERCC2 WT	Metastatic
ERCC2 WT	Metastatic
ERCC2 WT	Metastatic
ERCC2 WT	Metastatic
ERCC2 WT	Metastatic
ERCC2 WT	Metastatic
ERCC2 WT	Metastatic
ERCC2 WT	Metastatic
ERCC2 WT	Metastatic
ERCC2 WT	Metastatic
ERCC2 WT	Metastatic
ERCC2 WT	Metastatic
ERCC2 WT	Metastatic
ERCC2 MUT	Neoadjuvant
ERCC2 MUT	Neoadjuvant
ERCC2 MUT	Neoadjuvant
ERCC2 MUT	Neoadjuvant
ERCC2 MUT	Neoadjuvant
ERCC2 MUT	Neoadjuvant
ERCC2 MUT	Neoadjuvant
ERCC2 MUT	Neoadjuvant
ERCC2 MUT	Neoadjuvant
ERCC2 MUT	Neoadjuvant
ERCC2 MUT	Neoadjuvant
ERCC2 MUT	Neoadjuvant
ERCC2 MUT	Neoadjuvant
ERCC2 MUT	Neoadjuvant
ERCC2 MUT	Neoadjuvant
ERCC2 MUT	Neoadjuvant
ERCC2 MUT	Neoadjuvant
ERCC2 MUT	Neoadjuvant
ERCC2 WT	Neoadjuvant
ERCC2 MUT	Neoadjuvant
ERCC2 MUT	Neoadjuvant
ERCC2 MUT	Neoadjuvant
ERCC2 MUT	Neoadjuvant
ERCC2 MUT	Neoadjuvant
ERCC2 MUT	Neoadjuvant
ERCC2 MUT	Neoadjuvant
ERCC2 MUT	Neoadjuvant
ERCC2 MUT	Neoadjuvant
ERCC2 MUT	Neoadjuvant
ERCC2 MUT	Neoadjuvant
ERCC2 MUT	Neoadjuvant
ERCC2 MUT	Neoadjuvant
ERCC2 MUT	Neoadjuvant
ERCC2 MUT	Neoadjuvant
ERCC2 MUT	Neoadjuvant
ERCC2 MUT	Neoadjuvant
ERCC2 MUT	Neoadjuvant
ERCC2 MUT	Neoadjuvant
ERCC2 WT	Neoadjuvant
ERCC2 WT	Neoadjuvant
ERCC2 WT	Neoadjuvant
ERCC2 WT	Neoadjuvant
ERCC2 WT	Neoadjuvant
ERCC2 WT	Neoadjuvant
ERCC2 WT	Neoadjuvant
ERCC2 WT	Neoadjuvant
ERCC2 WT	Neoadjuvant
ERCC2 WT	Neoadjuvant
ERCC2 WT	Neoadjuvant
ERCC2 WT	Neoadjuvant
ERCC2 WT	Neoadjuvant
ERCC2 WT	Neoadjuvant
ERCC2 WT	Neoadjuvant
ERCC2 WT	Neoadjuvant
ERCC2 WT	Neoadjuvant
ERCC2 WT	Neoadjuvant
ERCC2 WT	Neoadjuvant
ERCC2 WT	Neoadjuvant
ERCC2 MUT	Neoadjuvant
ERCC2 WT	Neoadjuvant
ERCC2 WT	Neoadjuvant
ERCC2 WT	Neoadjuvant
ERCC2 WT	Neoadjuvant
ERCC2 WT	Neoadjuvant
ERCC2 WT	Neoadjuvant
ERCC2 WT	Neoadjuvant
ERCC2 WT	Neoadjuvant
ERCC2 WT	Neoadjuvant
ERCC2 WT	Neoadjuvant
ERCC2 WT	Neoadjuvant
ERCC2 WT	Neoadjuvant
ERCC2 WT	Neoadjuvant
ERCC2 WT	Neoadjuvant
ERCC2 MUT	Neoadjuvant
ERCC2 MUT	Neoadjuvant
ERCC2 MUT	Neoadjuvant
ERCC2 WT	Neoadjuvant
ERCC2 WT	Neoadjuvant
ERCC2 WT	Neoadjuvant
ERCC2 WT	Neoadjuvant
ERCC2 WT	Neoadjuvant
ERCC2 MUT	Neoadjuvant
ERCC2 WT	Neoadjuvant
ERCC2 WT	Neoadjuvant
ERCC2 WT	Neoadjuvant
ERCC2 WT	Neoadjuvant
ERCC2 MUT	Neoadjuvant
ERCC2 WT	Neoadjuvant
ERCC2 WT	Neoadjuvant
ERCC2 WT	Neoadjuvant
ERCC2 MUT	Neoadjuvant
ERCC2 WT	Neoadjuvant
ERCC2 WT	Neoadjuvant
ERCC2 WT	Neoadjuvant
ERCC2 WT	Neoadjuvant
ERCC2 WT	Neoadjuvant
ERCC2 WT	Neoadjuvant
ERCC2 WT	Neoadjuvant
ERCC2 WT	Neoadjuvant
ERCC2 WT	Neoadjuvant
ERCC2 WT	Neoadjuvant
ERCC2 WT	Neoadjuvant
ERCC2 WT	Neoadjuvant
ERCC2 WT	Neoadjuvant
ERCC2 WT	Neoadjuvant
ERCC2 MUT	Neoadjuvant
ERCC2 MUT	Neoadjuvant
ERCC2 WT	Neoadjuvant
ERCC2 WT	Neoadjuvant
ERCC2 WT	Neoadjuvant
ERCC2 WT	Neoadjuvant
ERCC2 WT	Neoadjuvant
ERCC2 WT	Neoadjuvant
ERCC2 WT	Neoadjuvant
ERCC2 MUT	Neoadjuvant
ERCC2 WT	Neoadjuvant
ERCC2 WT	Neoadjuvant
ERCC2 MUT	Neoadjuvant
ERCC2 WT	Neoadjuvant
ERCC2 MUT	Neoadjuvant
ERCC2 WT	Neoadjuvant
ERCC2 WT	Neoadjuvant
ERCC2 MUT	Neoadjuvant
ERCC2 WT	Neoadjuvant
ERCC2 MUT	Neoadjuvant
ERCC2 WT	Neoadjuvant

## Sheet: Figure4B
ERCC2_status_only_HD	Response_pT0_pTa_pTis_pT1
ERCC2 WT	Responder
ERCC2 MUT	Responder
ERCC2 MUT	Responder
ERCC2 WT	Responder
ERCC2 WT	Non-responder
ERCC2 WT	Non-responder
ERCC2 WT	Responder
ERCC2 WT	Responder
ERCC2 WT	Non-responder
ERCC2 MUT	Responder
ERCC2 WT	Non-responder
ERCC2 WT	Non-responder
ERCC2 MUT	Responder
ERCC2 WT	Responder
ERCC2 WT	Non-responder
ERCC2 WT	Non-responder
ERCC2 WT	Non-responder
ERCC2 WT	Responder
ERCC2 WT	Non-responder
ERCC2 WT	Responder
ERCC2 WT	Non-responder
ERCC2 WT	Non-responder
ERCC2 WT	Non-responder
ERCC2 WT	Non-responder
ERCC2 WT	Responder
ERCC2 WT	Non-responder
ERCC2 WT	Non-responder
ERCC2 MUT	Responder
ERCC2 WT	Non-responder
ERCC2 MUT	Responder
ERCC2 MUT	Responder
ERCC2 WT	Responder
ERCC2 WT	Non-responder
ERCC2 WT	Responder
ERCC2 WT	Responder
ERCC2 WT	Non-responder
ERCC2 WT	Responder
ERCC2 MUT	Responder
ERCC2 WT	Responder
ERCC2 WT	Non-responder
ERCC2 WT	Responder
ERCC2 WT	Non-responder
ERCC2 WT	Responder
ERCC2 WT	Non-responder
ERCC2 MUT	Responder
ERCC2 WT	Non-responder
ERCC2 WT	Non-responder
ERCC2 WT	Non-responder
ERCC2 WT	Non-responder
ERCC2 WT	Responder
ERCC2 WT	Responder
ERCC2 WT	Non-responder
ERCC2 WT	Responder
ERCC2 WT	Responder
ERCC2 MUT	Responder
ERCC2 WT	Non-responder
ERCC2 WT	Responder
ERCC2 WT	Non-responder
ERCC2 WT	Non-responder
ERCC2 WT	Responder
ERCC2 MUT	Responder
ERCC2 WT	Non-responder
ERCC2 WT	Non-responder
ERCC2 WT	Non-responder
ERCC2 WT	Responder
ERCC2 WT	Non-responder
ERCC2 WT	Responder
ERCC2 WT	Responder
ERCC2 WT	Non-responder
ERCC2 WT	Non-responder
ERCC2 WT	Responder
ERCC2 MUT	Responder
ERCC2 WT	Responder
ERCC2 WT	Non-responder
ERCC2 WT	Responder
ERCC2 WT	Responder
ERCC2 WT	Non-responder
ERCC2 MUT	Responder
ERCC2 MUT	Responder
ERCC2 WT	Responder
ERCC2 MUT	Non-responder
ERCC2 WT	Non-responder
ERCC2 WT	Responder
ERCC2 MUT	Non-responder
ERCC2 WT	Non-responder
ERCC2 MUT	Responder
ERCC2 MUT	Responder
ERCC2 WT	Non-responder
ERCC2 WT	Non-responder
ERCC2 WT	Non-responder
ERCC2 WT	Non-responder
ERCC2 MUT	Responder
ERCC2 WT	Non-responder
ERCC2 WT	Responder
ERCC2 WT	Non-responder
ERCC2 WT	Responder
ERCC2 WT	Non-responder
ERCC2 WT	Responder
ERCC2 WT	Non-responder
ERCC2 WT	Responder
ERCC2 WT	Responder
ERCC2 WT	Non-responder
ERCC2 WT	Responder
ERCC2 WT	Non-responder
ERCC2 WT	Responder
ERCC2 WT	Non-responder
ERCC2 WT	Non-responder
ERCC2 WT	Responder
ERCC2 WT	Non-responder
ERCC2 WT	Responder
ERCC2 WT	Responder
ERCC2 WT	Non-responder
ERCC2 WT	Responder
ERCC2 WT	Responder
ERCC2 WT	Non-responder
ERCC2 WT	Responder
ERCC2 WT	Responder
ERCC2 WT	Non-responder
ERCC2 MUT	Responder
ERCC2 WT	Non-responder
ERCC2 WT	Responder
ERCC2 WT	Responder
ERCC2 WT	Responder
ERCC2 WT	Responder
ERCC2 WT	Non-responder
ERCC2 WT	Non-responder
ERCC2 WT	Non-responder
ERCC2 WT	Responder
ERCC2 WT	Responder
ERCC2 WT	Non-responder
ERCC2 WT	Non-responder
ERCC2 WT	Non-responder
ERCC2 WT	Non-responder
ERCC2 MUT	Non-responder
ERCC2 MUT	Responder
ERCC2 MUT	Non-responder
ERCC2 WT	Responder
ERCC2 WT	Responder
ERCC2 WT	Non-responder
ERCC2 WT	Non-responder
ERCC2 WT	Non-responder
ERCC2 MUT	Responder
ERCC2 WT	Responder
ERCC2 WT	Responder
ERCC2 WT	Non-responder
ERCC2 WT	Responder
ERCC2 MUT	Responder
ERCC2 WT	Non-responder
ERCC2 WT	Non-responder
ERCC2 WT	Non-responder
ERCC2 MUT	Responder
ERCC2 WT	Non-responder
ERCC2 WT	Non-responder
ERCC2 WT	Non-responder
ERCC2 WT	Non-responder
ERCC2 WT	Responder
ERCC2 WT	Responder
ERCC2 WT	Non-responder
ERCC2 WT	Non-responder
ERCC2 WT	Responder
ERCC2 WT	Responder
ERCC2 WT	Responder
ERCC2 WT	Responder
ERCC2 WT	Non-responder
ERCC2 WT	Responder
ERCC2 MUT	Responder
ERCC2 MUT	Non-responder
ERCC2 WT	Non-responder
ERCC2 WT	Responder
ERCC2 WT	Responder
ERCC2 WT	Responder
ERCC2 WT	Responder
ERCC2 WT	Non-responder
ERCC2 WT	Non-responder
ERCC2 MUT	Responder
ERCC2 WT	Non-responder
ERCC2 WT	Responder
ERCC2 MUT	Non-responder
ERCC2 WT	Non-responder
ERCC2 MUT	Non-responder
ERCC2 WT	Non-responder
ERCC2 WT	Non-responder
ERCC2 MUT	Non-responder
ERCC2 WT	Non-responder
ERCC2 MUT	Responder
ERCC2 WT	Responder
ERCC2 MUT	Non-responder
ERCC2 MUT	Responder
ERCC2 MUT	Responder
ERCC2 MUT	Responder
ERCC2 MUT	Non-responder
ERCC2 MUT	Non-responder
ERCC2 MUT	Non-responder
ERCC2 MUT	Responder
ERCC2 MUT	Responder
ERCC2 MUT	Non-responder
ERCC2 MUT	Responder
ERCC2 MUT	Responder
ERCC2 MUT	Responder
ERCC2 MUT	Non-responder
ERCC2 MUT	Responder
ERCC2 MUT	Responder
ERCC2 MUT	Responder
ERCC2 MUT	Non-responder
ERCC2 WT	Non-responder
ERCC2 MUT	Non-responder
ERCC2 MUT	Responder
ERCC2 MUT	Non-responder
ERCC2 MUT	Responder
ERCC2 MUT	Responder
ERCC2 MUT	Responder
ERCC2 MUT	Responder
ERCC2 MUT	Responder
ERCC2 MUT	Responder
ERCC2 MUT	Responder
ERCC2 MUT	Responder
ERCC2 MUT	Non-responder
ERCC2 MUT	Responder
ERCC2 MUT	Responder
ERCC2 MUT	Responder
ERCC2 MUT	Responder
ERCC2 MUT	Responder
ERCC2 MUT	Responder
ERCC2 MUT	Non-responder
ERCC2 WT	Non-responder
ERCC2 WT	Non-responder
ERCC2 WT	Non-responder
ERCC2 WT	Non-responder
ERCC2 WT	Responder
ERCC2 WT	Non-responder
ERCC2 WT	Non-responder
ERCC2 WT	Non-responder
ERCC2 MUT	Non-responder
ERCC2 WT	Responder
ERCC2 WT	Responder
ERCC2 WT	Responder
ERCC2 WT	Non-responder
ERCC2 MUT	Responder
ERCC2 WT	Responder
ERCC2 MUT	Responder
ERCC2 WT	Responder
ERCC2 WT	Responder
ERCC2 WT	Responder
ERCC2 WT	Responder
ERCC2 WT	Responder
ERCC2 WT	Responder
ERCC2 WT	Non-responder
ERCC2 MUT	Responder
ERCC2 MUT	Responder
ERCC2 MUT	Responder
ERCC2 WT	Responder
ERCC2 WT	Responder
ERCC2 MUT	Responder
ERCC2 WT	Responder
ERCC2 WT	Responder
ERCC2 MUT	Responder
ERCC2 WT	Responder
ERCC2 WT	Responder
ERCC2 WT	Responder
ERCC2 WT	Non-responder
ERCC2 WT	Non-responder
ERCC2 WT	Responder
ERCC2 WT	Responder
ERCC2 WT	Responder
ERCC2 WT	Non-responder
ERCC2 WT	Responder
ERCC2 WT	Non-responder
ERCC2 WT	Responder
ERCC2 WT	Responder
ERCC2 MUT	Non-responder
ERCC2 WT	Non-responder
ERCC2 WT	Non-responder
ERCC2 WT	Non-responder
ERCC2 WT	Responder
ERCC2 MUT	Responder
ERCC2 WT	Responder
ERCC2 WT	Responder
ERCC2 WT	Responder
ERCC2 WT	Responder
ERCC2 WT	Responder
ERCC2 WT	Responder
ERCC2 WT	Responder
ERCC2 WT	Responder
ERCC2 WT	NA

## Sheet: Figure4C
ERCC2_status_only_HD	OS.time	OS.status
ERCC2 WT	76	0
ERCC2 MUT	66	0
ERCC2 MUT	66	0
ERCC2 WT	33	1
ERCC2 WT	4	1
ERCC2 WT	19	0
ERCC2 WT	55	0
ERCC2 WT	51	0
ERCC2 WT	8	1
ERCC2 MUT	48	0
ERCC2 WT	30	1
ERCC2 WT	20	1
ERCC2 MUT	50	0
ERCC2 WT	16	0
ERCC2 WT	39	0
ERCC2 WT	20	1
ERCC2 WT	79	0
ERCC2 WT	45	0
ERCC2 WT	51	0
ERCC2 WT	45	0
ERCC2 WT	5	1
ERCC2 WT	38	1
ERCC2 WT	58	0
ERCC2 WT	25	1
ERCC2 WT	37	0
ERCC2 WT	28	1
ERCC2 WT	37	0
ERCC2 MUT	59	0
ERCC2 WT	9	0
ERCC2 MUT	30	1
ERCC2 MUT	42	0
ERCC2 WT	35	0
ERCC2 WT	4	1
ERCC2 WT	46	0
ERCC2 WT	43	0
ERCC2 WT	35	1
ERCC2 WT	25	0
ERCC2 MUT	40	0
ERCC2 WT	40	0
ERCC2 WT	1	1
ERCC2 WT	22	1
ERCC2 WT	15	0
ERCC2 WT	22	0
ERCC2 WT	23	0
ERCC2 MUT	53	0
ERCC2 WT	10	1
ERCC2 WT	32	0
ERCC2 WT	17	0
ERCC2 WT	34	0
ERCC2 WT	85	0
ERCC2 WT	28	0
ERCC2 WT	45	0
ERCC2 WT	17	0
ERCC2 WT	15	0
ERCC2 MUT	46	0
ERCC2 WT	15	1
ERCC2 WT	44	0
ERCC2 WT	18	1
ERCC2 WT	55	0
ERCC2 WT	27	0
ERCC2 MUT	14	0
ERCC2 WT	19	0
ERCC2 WT	38	0
ERCC2 WT	16	1
ERCC2 WT	15	0
ERCC2 WT	20	1
ERCC2 WT	35	0
ERCC2 WT	21	0
ERCC2 WT	53	0
ERCC2 WT	11	1
ERCC2 WT	18	0
ERCC2 MUT	38	0
ERCC2 WT	19	0
ERCC2 WT	11	1
ERCC2 WT	54	1
ERCC2 WT	21	0
ERCC2 WT	18	1
ERCC2 MUT	18	0
ERCC2 MUT	27	0
ERCC2 WT	9	1
ERCC2 MUT	25	0
ERCC2 WT	26	0
ERCC2 WT	24	0
ERCC2 MUT	45	0
ERCC2 WT	36	1
ERCC2 MUT	28	0
ERCC2 MUT	22	0
ERCC2 WT	15	0
ERCC2 WT	11	0
ERCC2 WT	28	1
ERCC2 WT	7	1
ERCC2 MUT	44	0
ERCC2 WT	40	0
ERCC2 WT	22	0
ERCC2 WT	26	1
ERCC2 WT	32	1
ERCC2 WT	7	1
ERCC2 WT	40	0
ERCC2 WT	29	1
ERCC2 WT	32	1
ERCC2 WT	58	1
ERCC2 WT	35	1
ERCC2 WT	60	1
ERCC2 WT	29	1
ERCC2 WT	10	1
ERCC2 WT	19	0
ERCC2 MUT	27	0
ERCC2 WT	46	0
ERCC2 WT	44	0
ERCC2 WT	44	0
ERCC2 WT	31	0
ERCC2 MUT	41	0
ERCC2 WT	40	0
ERCC2 MUT	38	0
ERCC2 WT	38	0
ERCC2 WT	34	0
ERCC2 WT	36	0
ERCC2 WT	35	0
ERCC2 WT	35	0
ERCC2 WT	34	0
ERCC2 WT	34	0
ERCC2 MUT	33	0
ERCC2 MUT	34	0
ERCC2 MUT	33	0
ERCC2 WT	32	0
ERCC2 WT	32	0
ERCC2 MUT	32	0
ERCC2 WT	29	0
ERCC2 WT	29	0
ERCC2 MUT	25	0
ERCC2 WT	25	0
ERCC2 WT	22	0
ERCC2 WT	20	0
ERCC2 WT	20	0
ERCC2 WT	19	0
ERCC2 WT	19	0
ERCC2 WT	16	0
ERCC2 WT	17	0
ERCC2 WT	16	0
ERCC2 WT	15	0
ERCC2 WT	15	0
ERCC2 WT	13	0
ERCC2 WT	5	0
ERCC2 MUT	17	1
ERCC2 WT	13	1
ERCC2 WT	32	0
ERCC2 WT	26	1
ERCC2 WT	34	0
ERCC2 MUT	47	0
ERCC2 WT	46	0
ERCC2 WT	44	0
ERCC2 WT	42	0
ERCC2 WT	43	0
ERCC2 WT	23	0
ERCC2 WT	23	0
ERCC2 WT	22	0
ERCC2 WT	15	0
ERCC2 WT	23	1
ERCC2 WT	35	1
ERCC2 WT	0	1
ERCC2 WT	48	0
ERCC2 WT	52	0
ERCC2 WT	65	0
ERCC2 WT	9	1
ERCC2 WT	32	0
ERCC2 WT	13	1
ERCC2 WT	40	0
ERCC2 WT	41	0
ERCC2 WT	16	1
ERCC2 WT	44	0
ERCC2 WT	51	0
ERCC2 WT	11	1
ERCC2 WT	44	1
ERCC2 WT	57	0
ERCC2 WT	22	1
ERCC2 WT	60	0
ERCC2 WT	63	0
ERCC2 WT	12	1
ERCC2 MUT	76	0
ERCC2 WT	71	0
ERCC2 WT	73	0
ERCC2 WT	104	0
ERCC2 WT	24	0
ERCC2 WT	23	0
ERCC2 WT	38	0
ERCC2 WT	42	0
ERCC2 WT	10	1
ERCC2 WT	50	0
ERCC2 WT	68	0
ERCC2 WT	19	1
ERCC2 WT	17	1
ERCC2 WT	36	1
ERCC2 WT	1	1
ERCC2 MUT	14	1
ERCC2 MUT	25	1
ERCC2 MUT	10	1
ERCC2 WT	81	0
ERCC2 WT	105	0
ERCC2 WT	51	0
ERCC2 WT	15	1
ERCC2 WT	15	1
ERCC2 MUT	20	0
ERCC2 WT	20	0
ERCC2 WT	18	0
ERCC2 WT	15	0
ERCC2 WT	37	0
ERCC2 MUT	61	0
ERCC2 WT	44	1
ERCC2 WT	2	1
ERCC2 WT	128	1
ERCC2 MUT	22	1
ERCC2 WT	7	1
ERCC2 WT	20	1
ERCC2 WT	12	1
ERCC2 WT	14	1
ERCC2 WT	25	0
ERCC2 WT	91	0
ERCC2 WT	42	1
ERCC2 WT	34	1
ERCC2 WT	32	0
ERCC2 WT	5	1
ERCC2 WT	52	0
ERCC2 WT	50	0
ERCC2 WT	70	0
ERCC2 WT	42	0
ERCC2 MUT	41	0
ERCC2 MUT	34	0
ERCC2 WT	8	1
ERCC2 WT	21	0
ERCC2 WT	14	0
ERCC2 WT	13	0
ERCC2 WT	15	0
ERCC2 WT	13	0
ERCC2 WT	11	0
ERCC2 MUT	15	0
ERCC2 WT	24	0
ERCC2 WT	25	0
ERCC2 MUT	27	0
ERCC2 WT	15	1
ERCC2 MUT	8	0
ERCC2 WT	15	0
ERCC2 WT	12	0
ERCC2 MUT	24	0
ERCC2 WT	12	0
ERCC2 MUT	11	0
ERCC2 WT	6	0
ERCC2 MUT	35	1
ERCC2 MUT	100	0
ERCC2 MUT	88	0
ERCC2 MUT	98	0
ERCC2 MUT	31	1
ERCC2 MUT	94	0
ERCC2 MUT	32	NA
ERCC2 MUT	66	NA
ERCC2 MUT	76	0
ERCC2 MUT	77	NA
ERCC2 MUT	70	0
ERCC2 MUT	68	0
ERCC2 MUT	53	0
ERCC2 MUT	62	0
ERCC2 MUT	52	0
ERCC2 MUT	52	0
ERCC2 MUT	68	0
ERCC2 MUT	14	0
ERCC2 WT	7	0
ERCC2 MUT	11	0
ERCC2 MUT	6	0
ERCC2 MUT	62	1
ERCC2 MUT	56	0
ERCC2 MUT	42	0
ERCC2 MUT	82	0
ERCC2 MUT	58	0
ERCC2 MUT	32	0
ERCC2 MUT	34	0
ERCC2 MUT	26	0
ERCC2 MUT	14	0
ERCC2 MUT	21	1
ERCC2 MUT	18	0
ERCC2 MUT	17	0
ERCC2 MUT	12	0
ERCC2 MUT	9	0
ERCC2 MUT	13	0
ERCC2 MUT	3	0
ERCC2 MUT	2	0

[truncated: 33 more sheets: Figure4D, Figure4E, Figure4F, Figure4G, Figure4H, Figure4I, Figure5AB, Figure5C, SFigure1A, SFigure1B, SFigure1C, SFigure1D, SFigure1E, SFigure1F, SFigure1G, SFigure1HI, SFigure1J, SFigure2A, SFigure2B, SFigure2C …]
